# Supplementary material for: Diimidazolium phthalate monohydrate
Source: Acta Crystallogr Sect E Struct Rep Online. 2012 Jun 30;68(Pt 7):o2295. doi: 10.1107/S1600536812028619 (PMC3394071; doi:10.1107/S1600536812028619)
Supplement: Supplementary file 2 [file e-68-o2295-Isup2.hkl]

# 
# h,k,l, Fc-squared, Fo-squared, sigma(Fo-squared) and status flag 
# 
data_I
_shelx_title ' I         P 21/n' 
_shelx_refln_list_code          4 
_shelx_F_calc_maximum      209.60 
_exptl_crystal_F_000       672.00 
_reflns_d_resolution_high  0.7700 
 
loop_ 
 _symmetry_equiv_pos_as_xyz 
 'x, y, z' 
 '-x+1/2, y+1/2, -z+1/2' 
 '-x, -y, -z' 
 'x-1/2, -y-1/2, z-1/2' 
 
_cell_length_a     9.1250 
_cell_length_b    12.9790 
_cell_length_c    13.5490 
_cell_angle_alpha  90.000 
_cell_angle_beta  103.850 
_cell_angle_gamma  90.000 
 
_shelx_F_squared_multiplier     1.000 
 
loop_ 
 _refln_index_h 
 _refln_index_k 
 _refln_index_l 
 _refln_F_squared_calc 
 _refln_F_squared_meas 
 _refln_F_squared_sigma 
 _refln_observed_status 
   2   0   0    11551.17     7913.69    251.18 o 
   4   0   0      102.70      112.86      6.36 o 
   6   0   0        5.72       13.76      4.77 o 
   8   0   0       94.09       81.52      5.67 o 
  10   0   0       33.99       45.34      8.77 o 
   2   1   0      120.93      142.77      4.60 o 
   3   1   0     2389.19     2402.48     25.85 o 
   4   1   0     1833.81     1983.43     23.30 o 
   5   1   0        0.74        5.31      1.53 o 
   6   1   0      573.33      604.60     11.32 o 
   7   1   0        1.48        2.34      1.24 o 
   8   1   0      437.10      411.62      9.62 o 
   9   1   0      120.57      122.83      6.19 o 
  10   1   0       56.43       55.39      7.00 o 
  11   1   0        2.23        2.63      3.40 o 
   0   2   0     6044.32     4292.36    112.29 o 
   1   2   0     2272.14     2000.14     20.21 o 
   2   2   0      574.67      563.49      4.46 o 
   3   2   0        0.79        3.94      1.12 o 
   4   2   0       68.56       76.85      2.07 o 
   5   2   0      127.91      125.70      4.96 o 
   6   2   0      770.56      701.92     10.90 o 
   7   2   0      247.02      267.49     10.64 o 
   8   2   0        2.31        7.45      2.15 o 
   9   2   0        4.64        9.20      3.81 o 
  10   2   0       16.71       32.62      7.38 o 
  11   2   0        4.94        1.26      3.23 o 
   1   3   0     1703.51     1623.97     11.40 o 
   2   3   0      379.30      417.07      2.77 o 
   3   3   0     1081.59     1019.60     12.86 o 
   4   3   0      149.86      158.48      3.66 o 
   5   3   0        4.24        4.21      1.13 o 
   6   3   0       38.33       44.72      3.90 o 
   7   3   0       12.37       17.47      3.68 o 
   8   3   0       59.94       74.66      4.65 o 
   9   3   0       10.87       23.14      3.45 o 
  10   3   0        4.61        1.72      2.69 o 
  11   3   0       18.83       26.32      5.90 o 
   0   4   0     8273.12     6585.13    206.87 o 
   1   4   0      416.67      484.12      5.02 o 
   2   4   0      242.60      305.46      3.09 o 
   3   4   0     1567.57     1603.24     16.39 o 
   4   4   0       76.34       97.27      2.80 o 
   5   4   0      291.76      301.72      8.97 o 
   6   4   0       30.78       37.57      2.56 o 
   7   4   0     1045.38      986.67     21.54 o 
   8   4   0      379.89      368.87     11.32 o 
   9   4   0        3.60       11.48      6.02 o 
  10   4   0       26.45       34.85      6.47 o 
  11   4   0       32.95       52.55     14.97 o 
   1   5   0      366.78      390.29      5.53 o 
   2   5   0      971.21     1014.07     11.36 o 
   3   5   0     1866.43     1844.13     22.41 o 
   4   5   0      115.06      119.09      2.97 o 
   5   5   0     1767.63     1751.76     29.38 o 
   6   5   0      399.65      421.50      9.64 o 
   7   5   0        0.13        3.09      1.65 o 
   8   5   0       24.50       28.01      4.07 o 
   9   5   0       82.84       92.29      7.33 o 
  10   5   0       71.52       67.75      7.55 o 
   0   6   0       42.33       49.32      4.01 o 
   1   6   0        1.32        0.45      0.55 o 
   2   6   0      737.23      778.91      9.53 o 
   3   6   0       19.97       20.43      1.29 o 
   4   6   0      514.05      510.79     14.09 o 
   5   6   0       83.92       87.34      2.92 o 
   6   6   0      299.73      254.24     10.29 o 
   7   6   0      514.72      501.35     17.40 o 
   8   6   0        0.31       -1.44      2.21 o 
   9   6   0      357.25      335.20     15.75 o 
  10   6   0        0.04       -0.96      2.82 o 
   1   7   0      190.59      197.37      4.93 o 
   2   7   0       23.96       24.25      1.63 o 
   3   7   0      470.38      424.19      9.07 o 
   4   7   0       64.14       69.80      4.09 o 
   5   7   0       73.09       82.44      5.01 o 
   6   7   0      269.92      265.26     10.60 o 
   7   7   0       12.50       24.19      7.76 o 
   8   7   0      409.07      396.48     17.09 o 
   9   7   0       28.82       43.36      5.54 o 
  10   7   0       74.96       82.94      8.43 o 
   0   8   0     1112.34     1188.41     25.70 o 
   1   8   0     1247.33     1239.95     19.29 o 
   2   8   0       20.29       20.90      1.48 o 
   3   8   0       42.37       44.76      2.29 o 
   4   8   0       48.87       57.84      4.14 o 
   5   8   0        1.93        3.24      2.50 o 
   6   8   0        0.02        0.70      1.98 o 
   7   8   0      162.02      161.96      9.28 o 
   8   8   0       20.54       26.02      6.92 o 
   9   8   0       15.61       15.67      4.33 o 
  10   8   0       39.73       46.51      7.23 o 
   1   9   0      238.94      245.04      5.48 o 
   2   9   0       46.45       54.08      3.14 o 
   3   9   0       11.00        9.41      2.25 o 
   4   9   0      401.43      386.32     13.01 o 
   5   9   0      784.60      745.08     22.98 o 
   6   9   0      437.56      390.15     15.31 o 
   7   9   0       29.17       35.32      4.88 o 
   8   9   0       49.51       40.74      5.96 o 
   9   9   0        4.49        2.38      3.28 o 
   0  10   0      176.57      166.42      6.74 o 
   1  10   0       84.86       86.29      3.46 o 
   2  10   0       48.04       48.52      3.06 o 
   3  10   0      398.91      386.49      9.87 o 
   4  10   0       60.14       60.64      5.55 o 
   5  10   0       16.35       14.17      3.30 o 
   6  10   0        0.25        2.61      3.65 o 
   7  10   0       12.55       19.04      6.80 o 
   8  10   0       16.88        8.11      3.83 o 
   9  10   0       12.55        7.34      4.06 o 
   1  11   0      415.70      430.51     10.67 o 
   2  11   0        5.38       10.73      3.12 o 
   3  11   0      190.29      183.38      8.07 o 
   4  11   0       63.67       80.74      8.90 o 
   5  11   0        1.89       -2.48      2.48 o 
   6  11   0      227.63      198.09     11.87 o 
   7  11   0       10.19        7.93      3.58 o 
   8  11   0       11.16       26.57      9.06 o 
   0  12   0      490.74      493.09     17.43 o 
   1  12   0      173.57      181.69      7.36 o 
   2  12   0       78.93       86.88      6.27 o 
   3  12   0        1.17        3.91      2.50 o 
   4  12   0       78.84       78.41      9.85 o 
   5  12   0       84.18       92.31      9.43 o 
   6  12   0       55.71       64.08      7.66 o 
   7  12   0       79.15       67.16      7.47 o 
   8  12   0       21.65       31.14      6.15 o 
   1  13   0       35.97       37.28      4.18 o 
   2  13   0      104.43      107.61      7.73 o 
   3  13   0        0.13        1.90      2.44 o 
   4  13   0      123.58      140.09      9.45 o 
   5  13   0        4.24        0.76      2.71 o 
   6  13   0        6.24        2.93      3.49 o 
   7  13   0       23.48       46.25      7.15 o 
   0  14   0        0.21       -0.49      3.23 o 
   1  14   0      225.53      196.73      9.35 o 
   2  14   0       26.09       30.94      4.81 o 
   3  14   0      173.13      165.20     11.04 o 
   4  14   0       46.33       41.04      5.84 o 
   5  14   0        0.00        3.50      3.48 o 
   6  14   0        1.85       -0.32      3.11 o 
   1  15   0      159.01      173.25     10.30 o 
   2  15   0        0.01       -2.46      2.83 o 
   3  15   0        4.19        4.61      3.36 o 
   4  15   0       32.88       37.87      5.93 o 
   5  15   0       11.70       16.84      7.46 o 
   0  16   0        1.19       -4.11      4.29 o 
   1  16   0        1.01        4.62      3.67 o 
   2  16   0       18.18       25.81      5.99 o 
   3  16   0        3.22        3.43      3.85 o 
 -11   0   1       13.86        8.96      7.36 o 
  -9   0   1      117.75      111.00      8.28 o 
  -7   0   1        0.91       -1.08      1.43 o 
  -5   0   1      639.18      683.79     39.11 o 
  -3   0   1        5.24        5.95      1.74 o 
   1   0   1      148.27      164.82      2.17 o 
   3   0   1     1636.07     1867.96     26.99 o 
   5   0   1     2600.95     2645.32     50.78 o 
   7   0   1      207.85      234.54      9.48 o 
   9   0   1      433.23      394.78     21.12 o 
  11   0   1       15.45       13.35      8.28 o 
 -11   1   1       21.44       18.39      5.20 o 
 -10   1   1      206.44      202.77     10.15 o 
  -9   1   1      139.03      120.80      6.41 o 
  -8   1   1        7.21       12.59      2.60 o 
  -7   1   1       27.82       34.76      2.23 o 
  -6   1   1       14.11       19.45      2.05 o 
  -5   1   1       24.68       23.60      2.01 o 
  -4   1   1      273.96      265.63      4.43 o 
  -3   1   1     3106.58     2995.60     36.11 o 
  -2   1   1     3012.46     2694.32     17.48 o 
   1   1   1       14.65       26.72      0.32 o 
   2   1   1       24.27       22.45      1.08 o 
   3   1   1      372.60      360.88      4.12 o 
   4   1   1      165.18      181.48      3.01 o 
   5   1   1      818.81      884.89     20.03 o 
   6   1   1       18.21       18.68      2.60 o 
   7   1   1      481.03      441.57      8.83 o 
   8   1   1      490.15      444.07     12.61 o 
   9   1   1       68.77       70.54      4.75 o 
  10   1   1        1.29       -0.27      2.22 o 
  11   1   1       32.16       40.87      8.85 o 
 -11   2   1       34.40       41.02      7.14 o 
 -10   2   1        1.60        2.11      2.58 o 
  -9   2   1        0.03        1.49      1.86 o 
  -8   2   1       66.89       77.52      4.56 o 
  -7   2   1      205.41      203.53      5.12 o 
  -6   2   1      113.18      129.75      3.83 o 
  -5   2   1      168.39      181.57      4.64 o 
  -4   2   1     1516.25     1630.69     18.60 o 
  -3   2   1      321.59      388.85      4.07 o 
  -2   2   1     2449.40     2233.77     18.56 o 
  -1   2   1      118.19      144.35      2.78 o 
   0   2   1     2347.02     1861.14     12.04 o 
   1   2   1     2914.54     2490.93     16.04 o 
   2   2   1     2566.46     2415.70     16.58 o 
   3   2   1     1176.88     1122.23     21.60 o 
   4   2   1     1978.85     2049.45     22.43 o 
   5   2   1     1195.79     1292.85     16.74 o 
   6   2   1      464.61      482.50     14.37 o 
   7   2   1        8.51        4.73      1.87 o 
   8   2   1      367.44      354.31     11.20 o 
   9   2   1        3.49        4.40      2.45 o 
  10   2   1      133.85      117.06      9.25 o 
  11   2   1        0.24        2.53      3.70 o 
 -11   3   1        1.21        8.03      5.23 o 
 -10   3   1      221.21      196.72     11.27 o 
  -9   3   1      123.94      121.77      9.95 o 
  -8   3   1        8.29       21.13      6.18 o 
  -7   3   1       88.44       86.91      4.15 o 
  -6   3   1        7.35       10.24      2.03 o 
  -5   3   1      327.75      345.52      5.23 o 
  -4   3   1      145.29      154.89      2.86 o 
  -3   3   1      304.83      309.58      3.13 o 
  -2   3   1        2.03        0.57      0.36 o 
  -1   3   1     2815.65     2581.74     17.93 o 
   0   3   1     3272.71     2891.52     36.59 o 
   1   3   1     6677.95     5588.02     55.47 o 
   2   3   1      119.21      127.57      2.60 o 
   3   3   1     2807.32     2789.46     36.66 o 
   4   3   1       53.41       54.97      2.60 o 
   5   3   1       30.35       30.12      2.52 o 
   6   3   1      313.92      346.60      8.54 o 
   7   3   1      384.22      342.71      9.73 o 
   8   3   1     1071.80     1057.45     66.67 o 
   9   3   1      234.67      228.91      9.56 o 
  10   3   1       62.88       71.37     10.83 o 
  11   3   1        8.73        5.41      4.04 o 
 -11   4   1       68.77       68.35      8.41 o 
 -10   4   1        8.67       10.75      3.55 o 
  -9   4   1       34.56       38.05      4.94 o 
  -8   4   1        5.72        5.51      1.95 o 
  -7   4   1      129.02      113.93      5.79 o 
  -6   4   1      447.23      427.92      9.20 o 
  -5   4   1     1993.07     2077.36     32.64 o 
  -4   4   1        9.28       20.21      1.57 o 
  -3   4   1      474.42      468.42      4.29 o 
  -2   4   1        1.23        1.75      0.34 o 
  -1   4   1      145.33      143.40      2.75 o 
   0   4   1       14.31       17.98      1.25 o 
   1   4   1      217.36      281.57      3.30 o 
   2   4   1       98.16      110.41      1.63 o 
   3   4   1        6.77        7.52      1.13 o 
   4   4   1       13.78        9.92      1.22 o 
   5   4   1      245.63      273.43      6.97 o 
   6   4   1      122.66      117.30      4.47 o 
   7   4   1       12.44       15.69      4.67 o 
   8   4   1       24.17       27.67      3.96 o 
   9   4   1        1.74       18.43      6.82 o 
  10   4   1       20.66       16.43      4.03 o 
 -11   5   1       12.40       19.36      8.63 o 
 -10   5   1        0.06       -1.36      3.52 o 
  -9   5   1       37.24       41.73      6.37 o 
  -8   5   1       26.14       33.08      4.25 o 
  -7   5   1       11.60       15.79      6.06 o 
  -6   5   1       44.61       51.45      4.69 o 
  -5   5   1      435.09      452.50     23.18 o 
  -4   5   1       79.25       85.05      2.48 o 
  -3   5   1     1559.18     1514.67     20.66 o 
  -2   5   1     2598.71     2510.75     24.22 o 
  -1   5   1     1007.96     1012.73     14.93 o 
   0   5   1     2080.62     2137.42     29.03 o 
   1   5   1     5490.23     5333.78     61.78 o 
   2   5   1      274.89      314.13      4.25 o 
   3   5   1      208.38      250.22      5.06 o 
   4   5   1      222.53      243.57      5.42 o 
   5   5   1       30.55       27.56      2.26 o 
   6   5   1        1.12        6.71      3.50 o 
   7   5   1      129.12      138.80      5.88 o 
   8   5   1        2.34        3.16      1.91 o 
   9   5   1       26.60       37.57      6.33 o 
  10   5   1       11.48       12.64      4.27 o 
 -10   6   1        0.41        5.13      3.40 o 
  -9   6   1      203.20      198.86     11.47 o 
  -8   6   1       87.11       80.97      9.61 o 
  -7   6   1       77.38       92.53      6.26 o 
  -6   6   1       75.35       71.49      4.83 o 
  -5   6   1      283.42      306.28     10.10 o 
  -4   6   1      137.01      125.13      2.51 o 
  -3   6   1     1270.02     1275.79     15.92 o 
  -2   6   1     1979.63     1938.32     21.93 o 
  -1   6   1      863.07      879.41     16.22 o 
   0   6   1       52.99       47.86      1.74 o 
   1   6   1      350.96      376.52      8.27 o 
   2   6   1       54.53       52.80      2.19 o 
   3   6   1     2551.23     2600.69     28.93 o 
   4   6   1      281.41      288.34      6.28 o 
   5   6   1      556.38      565.61     11.60 o 
   6   6   1      103.32      105.59      4.62 o 
   7   6   1      275.51      273.92     11.72 o 
   8   6   1       41.48       49.17      5.36 o 
   9   6   1       83.20       78.58      8.26 o 
  10   6   1       18.63       20.20      5.18 o 
 -10   7   1       20.72       23.26      5.50 o 
  -9   7   1       24.05       21.93      5.48 o 
  -8   7   1      140.94      138.81     10.04 o 
  -7   7   1      113.39      120.72      7.40 o 
  -6   7   1      308.85      298.35     11.71 o 
  -5   7   1       10.10       12.14      4.18 o 
  -4   7   1       36.44       59.54      3.05 o 
  -3   7   1      165.78      172.52      4.80 o 
  -2   7   1      355.94      375.92      5.94 o 
  -1   7   1      707.83      798.82     12.22 o 
   0   7   1      555.53      572.99      8.81 o 
   1   7   1     1675.30     1673.62     26.09 o 
   2   7   1      186.08      213.17      4.09 o 
   3   7   1      673.57      626.93      8.62 o 
   4   7   1      167.53      165.43      5.99 o 
   5   7   1      110.62      106.39      4.49 o 
   6   7   1      534.73      510.11     17.26 o 
   7   7   1       43.30       39.41      4.90 o 
   8   7   1       94.40       90.24      6.95 o 
   9   7   1       15.78       11.41      3.81 o 
  10   7   1       18.83       18.30      5.12 o 
 -10   8   1        1.99        1.15      3.06 o 
  -9   8   1      123.90      113.30      9.42 o 
  -8   8   1       32.56       43.37      5.76 o 
  -7   8   1      368.52      336.20     14.72 o 
  -6   8   1      187.04      188.42      9.45 o 
  -5   8   1      393.36      413.82     13.72 o 
  -4   8   1      443.00      487.30      9.36 o 
  -3   8   1       38.22       35.07      2.64 o 
  -2   8   1       34.80       28.58      1.97 o 
  -1   8   1      280.69      288.60      5.66 o 
   0   8   1       50.97       63.73      2.48 o 
   1   8   1       74.84       80.00      4.00 o 
   2   8   1     1387.98     1396.54     21.12 o 
   3   8   1      458.30      495.18     10.07 o 
   4   8   1       93.43       92.08      3.22 o 
   5   8   1      288.64      281.71     12.49 o 
   6   8   1        1.13       16.71      7.15 o 
   7   8   1       11.10       24.59      5.88 o 
   8   8   1       63.53       59.64      8.14 o 
   9   8   1       17.55       20.86      4.84 o 
  -9   9   1        0.84       -2.02      3.08 o 
  -8   9   1      206.86      202.39     11.87 o 
  -7   9   1       18.98       24.43      5.10 o 
  -6   9   1        9.58       25.94      6.86 o 
  -5   9   1        2.55        3.03      2.30 o 
  -4   9   1        2.49        1.88      1.83 o 
  -3   9   1      126.86      120.06      5.74 o 
  -2   9   1      460.07      428.58      9.07 o 
  -1   9   1      865.16      880.26     15.44 o 
   0   9   1       55.39       50.75      3.12 o 
   1   9   1        6.67       12.19      1.45 o 
   2   9   1      110.90       99.88      3.82 o 
   3   9   1       14.30       18.54      1.63 o 
   4   9   1        0.09        2.05      2.03 o 
   5   9   1      148.21      156.76      8.36 o 
   6   9   1      139.39      141.72      9.05 o 
   7   9   1      143.82      139.35      9.08 o 
   8   9   1        7.33        3.33      3.12 o 
   9   9   1        0.85        3.80      3.38 o 
  -9  10   1       16.86       18.26      5.14 o 
  -8  10   1       27.21       34.67      5.53 o 
  -7  10   1       53.50       59.04      6.30 o 
  -6  10   1      547.17      506.48     20.35 o 
  -5  10   1        7.05        3.93      2.51 o 
  -4  10   1      723.37      689.67     22.08 o 
  -3  10   1        0.82       -0.21      1.23 o 
  -2  10   1     1593.09     1491.25     28.27 o 
  -1  10   1       15.75       16.71      1.98 o 
   0  10   1      187.40      177.41      5.27 o 
   1  10   1       27.78       28.72      2.53 o 
   2  10   1      182.16      182.29      5.33 o 
   3  10   1       77.90       81.56      5.25 o 
   4  10   1       47.98       53.75      5.01 o 
   5  10   1       87.33       82.46      6.70 o 
   6  10   1        3.89       10.84      3.35 o 
   7  10   1        0.19        1.74      2.74 o 
   8  10   1       16.24       26.19      6.63 o 
   9  10   1        1.43        3.74      3.65 o 
  -8  11   1        5.05        4.77      3.56 o 
  -7  11   1        0.03        1.43      3.04 o 
  -6  11   1       90.90       89.28      8.01 o 
  -5  11   1       29.75       32.78      4.84 o 
  -4  11   1        4.58       21.14      9.42 o 
  -3  11   1      804.12      764.16     18.42 o 
  -2  11   1      116.09      106.03      5.39 o 
  -1  11   1     2308.51     2159.71     39.80 o 
   0  11   1      285.53      257.60      7.80 o 
   1  11   1      177.14      182.99      5.99 o 
   2  11   1       52.65       46.56      2.96 o 
   3  11   1        0.12        0.55      1.95 o 
   4  11   1      226.71      220.64     10.78 o 
   5  11   1        0.37        2.07      2.70 o 
   6  11   1        1.66        2.71      2.74 o 
   7  11   1        7.85        6.60      3.52 o 
   8  11   1        7.95        9.36      4.22 o 
  -8  12   1        0.40        2.26      3.37 o 
  -7  12   1        0.33        1.60      3.17 o 
  -6  12   1      162.63      135.86      9.74 o 
  -5  12   1       65.26       72.08      7.04 o 
  -4  12   1      446.24      435.07     17.50 o 
  -3  12   1      161.33      145.49      6.74 o 
  -2  12   1       62.86       70.55      4.72 o 
  -1  12   1        5.91        8.82      2.91 o 
   0  12   1       53.99       47.31      4.39 o 
   1  12   1       65.46       67.22      3.89 o 
   2  12   1      216.11      228.88      8.57 o 
   3  12   1      181.47      165.25      8.79 o 
   4  12   1      264.71      274.98     12.73 o 
   5  12   1      383.50      379.59     17.32 o 
   6  12   1       14.62       14.80      4.09 o 
   7  12   1        0.82       -3.26      3.26 o 
  -7  13   1        0.18        2.83      3.44 o 
  -6  13   1        7.79        2.50      3.80 o 
  -5  13   1       16.55       17.22      4.56 o 
  -4  13   1       64.47       70.79      6.65 o 
  -3  13   1       26.76       29.75      4.70 o 
  -2  13   1        1.11       -1.01      1.84 o 
  -1  13   1      334.14      314.91     11.30 o 
   0  13   1      143.88      132.15      5.65 o 
   1  13   1       13.24       15.49      3.39 o 
   2  13   1       89.00       77.31      5.30 o 
   3  13   1       17.92       21.65      4.16 o 
   4  13   1        6.71        6.50      4.06 o 
   5  13   1       34.67       48.07      6.05 o 
   6  13   1        1.58        5.20      3.76 o 
   7  13   1        0.13       -0.89      3.80 o 
  -6  14   1        2.28        5.17      3.89 o 
  -5  14   1       33.17       44.28      6.84 o 
  -4  14   1       11.75       13.19      4.24 o 
  -3  14   1       20.28       34.17      4.95 o 
  -2  14   1      202.92      186.48      8.54 o 
  -1  14   1       52.87       61.04      4.97 o 
   0  14   1      219.36      221.79      9.94 o 
   1  14   1       27.78       29.80      3.92 o 
   2  14   1       36.49       42.93      5.24 o 
   3  14   1       14.80       37.09      5.31 o 
   4  14   1        4.22        6.14      3.57 o 
   5  14   1        8.45       10.31      4.34 o 
   6  14   1       15.38       13.20      4.90 o 
  -5  15   1       48.06       58.84      8.06 o 
  -4  15   1        3.94       12.85      7.18 o 
  -3  15   1        1.50        2.64      3.10 o 
  -2  15   1        2.35        5.55      3.24 o 
  -1  15   1        9.93       22.69      4.78 o 
   0  15   1        0.08        1.81      2.57 o 
   1  15   1        5.75        8.06      3.70 o 
   2  15   1        3.38        2.39      3.10 o 
   3  15   1        5.32        2.75      3.11 o 
   4  15   1       15.71        6.26      4.05 o 
   5  15   1       13.54       17.01      4.91 o 
  -3  16   1        8.01        0.89      3.71 o 
  -2  16   1        0.74       -0.30      2.97 o 
  -1  16   1       25.85       20.33      6.11 o 
   0  16   1        1.70        0.62      3.07 o 
   1  16   1       11.25       22.42     11.06 o 
   2  16   1        0.05       -2.64      3.56 o 
   3  16   1        0.50        4.57      4.22 o 
 -10   0   2      390.54      346.63     20.24 o 
  -8   0   2      321.85      323.69     12.51 o 
  -6   0   2       84.45      113.10      5.12 o 
  -4   0   2        0.23        0.38      0.81 o 
  -2   0   2    39889.02    17647.30    228.06 o 
   0   0   2      302.11      304.50      4.56 o 
   2   0   2      104.73      111.32      5.30 o 
   4   0   2        6.36        5.28      1.04 o 
   6   0   2      182.42      221.55      8.08 o 
   8   0   2      934.14      833.98     24.45 o 
  10   0   2       64.28       60.73     12.95 o 
 -11   1   2        1.92       -1.17      3.61 o 
 -10   1   2       81.97       73.14      6.00 o 
  -9   1   2        0.00        0.68      2.66 o 
  -8   1   2      731.33      670.63     14.57 o 
  -7   1   2       19.59       26.02      2.40 o 
  -6   1   2      634.42      636.62     10.83 o 
  -5   1   2     1107.00     1085.97     16.96 o 
  -4   1   2       19.05       25.23      2.15 o 
  -3   1   2      239.83      235.48      3.02 o 
  -2   1   2     4645.60     3948.66     33.94 o 
  -1   1   2      227.54      238.97      2.56 o 
   0   1   2      808.40      859.59      7.41 o 
   1   1   2     1173.02     1194.34     15.21 o 
   2   1   2     5931.91     5030.36     46.76 o 
   3   1   2      185.22      230.50      3.16 o 
   4   1   2        9.06        9.92      1.03 o 
   5   1   2      474.32      483.41      7.69 o 
   6   1   2       40.91       39.57      2.29 o 
   7   1   2        1.12        4.18      1.34 o 
   8   1   2      115.95      113.53      5.47 o 
   9   1   2       17.55       20.95      3.87 o 
  10   1   2        6.45        5.55      3.14 o 
  11   1   2       22.18       16.39      5.20 o 
 -11   2   2        3.85        1.65      3.29 o 
 -10   2   2       15.57       16.74      4.07 o 
  -9   2   2        3.64        1.94      1.95 o 
  -8   2   2       42.13       50.98      5.24 o 
  -7   2   2       58.59       52.79      2.88 o 
  -6   2   2      168.86      183.97      5.05 o 
  -5   2   2      402.67      429.67      7.04 o 
  -4   2   2       85.49       84.48      1.88 o 
  -3   2   2     1098.47     1221.92     12.24 o 
  -2   2   2     2172.01     2098.94     14.04 o 
  -1   2   2     2771.17     2390.60     14.52 o 
   0   2   2     4674.28     3947.58     28.85 o 
   1   2   2     7926.94     6288.67     61.21 o 
   2   2   2       81.05       84.18      2.49 o 
   3   2   2      460.41      509.22     10.32 o 
   4   2   2      136.35      143.25      2.36 o 
   5   2   2      405.51      396.83     11.41 o 
   6   2   2      265.57      285.74     11.10 o 
   7   2   2      384.85      342.44      9.95 o 
   8   2   2       34.65       47.27      4.15 o 
   9   2   2       17.20       15.16      2.88 o 
  10   2   2        2.79        8.90      3.50 o 
  11   2   2       22.01       34.09      6.80 o 
 -11   3   2        9.24       12.64      4.69 o 
 -10   3   2       35.87       54.77     10.63 o 
  -9   3   2       46.27       38.66      3.84 o 
  -8   3   2       39.13       50.77      4.53 o 
  -7   3   2      163.57      176.41      4.72 o 
  -6   3   2       29.03       34.66      1.75 o 
  -5   3   2       16.69       29.66      1.46 o 
  -4   3   2     1029.44     1051.98     11.97 o 
  -3   3   2      151.39      153.72      2.33 o 
  -2   3   2      138.06      140.17      3.06 o 
  -1   3   2     1828.28     1794.48     15.25 o 
   0   3   2     1997.47     1944.27     19.32 o 
   1   3   2      143.73      190.82      2.42 o 
   2   3   2      428.11      440.86     10.14 o 
   3   3   2     1063.57     1111.81     18.70 o 
   4   3   2      107.12      139.33      3.59 o 
   5   3   2       84.29       85.19      3.23 o 
   6   3   2      218.67      222.59      6.42 o 
   7   3   2       47.43       53.15      3.79 o 
   8   3   2       88.16       90.02      5.27 o 
   9   3   2       74.75       65.58      4.89 o 
  10   3   2        3.77        4.87      3.67 o 
 -11   4   2       39.97       42.00      7.09 o 
 -10   4   2       66.60       73.13      8.84 o 
  -9   4   2      470.47      411.23     16.19 o 
  -8   4   2       24.51       30.99      3.19 o 
  -7   4   2       14.11       21.23      2.68 o 
  -6   4   2       50.80       45.49      1.86 o 
  -5   4   2      647.39      657.86      8.66 o 
  -4   4   2     1038.66     1144.57     12.05 o 
  -3   4   2        2.12        2.79      0.72 o 
  -2   4   2      565.62      532.38      7.07 o 
  -1   4   2     1333.42     1337.03     14.15 o 
   0   4   2        6.79       14.80      0.78 o 
   1   4   2      739.43      689.97     13.04 o 
   2   4   2       23.05       23.17      0.86 o 
   3   4   2      360.53      379.29      8.08 o 
   4   4   2      153.03      183.63      8.18 o 
   5   4   2        7.03       13.42      2.64 o 
   6   4   2      127.28      130.92      5.03 o 
   7   4   2       35.64       46.84      6.14 o 
   8   4   2      321.23      298.65     15.61 o 
   9   4   2       19.14       17.53      3.41 o 
  10   4   2      103.55       90.61      9.93 o 
 -11   5   2        2.46       21.10     11.71 o 
 -10   5   2        0.09        1.23      2.91 o 
  -9   5   2        9.92       11.61      6.57 o 
  -8   5   2      257.05      232.21     10.46 o 
  -7   5   2        5.78        7.05      2.48 o 
  -6   5   2      220.11      230.68      8.52 o 
  -5   5   2       51.35       78.31      4.20 o 
  -4   5   2       44.57       49.44      3.00 o 
  -3   5   2      101.29      115.98      2.79 o 
  -2   5   2        6.33        9.51      1.43 o 
  -1   5   2      451.49      454.05      6.84 o 
   0   5   2     1668.39     1715.72     19.82 o 
   1   5   2        5.34       13.76      1.58 o 
   2   5   2      645.62      685.22      9.42 o 
   3   5   2     1011.07     1066.37     16.65 o 
   4   5   2      327.24      335.44      6.94 o 
   5   5   2      220.22      251.32      8.61 o 
   6   5   2      159.52      131.42      4.93 o 
   7   5   2       56.45       72.60      5.56 o 
   8   5   2       30.28       34.88      4.94 o 
   9   5   2      181.48      189.62     10.84 o 
  10   5   2      118.35      109.12     15.88 o 
 -10   6   2        6.85        6.66      3.61 o 
  -9   6   2       47.44       55.65      5.79 o 
  -8   6   2        1.77        2.56      2.60 o 
  -7   6   2      123.99      121.66      7.74 o 
  -6   6   2      655.23      643.45     18.14 o 
  -5   6   2       12.33       21.43      2.61 o 
  -4   6   2       43.74       63.23      2.19 o 
  -3   6   2     1170.94     1293.20     20.31 o 
  -2   6   2       19.91       27.86      2.90 o 
  -1   6   2     2137.92     2100.28     25.77 o 
   0   6   2       86.63       96.12      2.43 o 
   1   6   2      515.46      556.09     11.02 o 
   2   6   2       29.77       35.41      1.51 o 
   3   6   2       26.73       20.59      1.55 o 
   4   6   2       84.08       84.65      3.47 o 
   5   6   2       98.85      104.50      4.11 o 
   6   6   2        1.50        0.26      1.38 o 
   7   6   2       26.14       32.69      3.25 o 
   8   6   2      137.64      151.86      9.30 o 
   9   6   2        4.12       24.82      9.14 o 
  10   6   2      107.92      104.07      8.59 o 
 -10   7   2       30.58       32.12      5.68 o 
  -9   7   2        0.51        0.97      2.52 o 
  -8   7   2       37.60       34.84      4.90 o 
  -7   7   2      201.93      196.94      9.91 o 
  -6   7   2      110.35      103.27      6.06 o 
  -5   7   2      120.20      131.78      6.21 o 
  -4   7   2       16.35       13.33      2.33 o 
  -3   7   2       16.87       23.28      2.46 o 
  -2   7   2        1.98        1.34      0.71 o 
  -1   7   2      240.24      242.42      4.54 o 
   0   7   2       41.29       25.97      1.38 o 
   1   7   2       47.29       26.30      3.22 o 
   2   7   2      309.84      354.73      6.12 o 
   3   7   2      892.77      914.45     15.84 o 
   4   7   2       42.46       44.21      2.61 o 
   5   7   2       29.68       27.26      2.49 o 
   6   7   2     1299.06     1179.69     32.71 o 
   7   7   2        0.81       -1.71      2.55 o 
   8   7   2       18.21       28.59      8.08 o 
   9   7   2       11.07       13.33      4.36 o 
  10   7   2        6.40        2.83      3.41 o 
 -10   8   2        1.21        3.86      4.27 o 
  -9   8   2        8.13        9.46      3.83 o 
  -8   8   2       32.24       40.92      5.87 o 
  -7   8   2      111.58      110.73      7.46 o 
  -6   8   2      450.41      447.54     16.13 o 
  -5   8   2      202.67      198.66      8.66 o 
  -4   8   2      300.64      313.43      9.24 o 
  -3   8   2      102.75      106.13      4.10 o 
  -2   8   2      312.59      312.67      5.79 o 
  -1   8   2      134.85      158.54      3.92 o 
   0   8   2      474.13      488.38      8.66 o 
   1   8   2      134.55      127.68      7.29 o 
   2   8   2        9.11       14.27      2.25 o 
   3   8   2      176.52      190.29      4.75 o 
   4   8   2      172.55      150.50      4.95 o 
   5   8   2       74.51       76.04      4.20 o 
   6   8   2       40.50       40.01      5.01 o 
   7   8   2      150.55      157.80      9.33 o 
   8   8   2      210.88      189.94     13.12 o 
   9   8   2       11.60       19.19      7.17 o 
  -9   9   2       21.72       16.28      4.63 o 
  -8   9   2        4.61        4.49      3.15 o 
  -7   9   2      132.97      132.71      8.68 o 
  -6   9   2       24.48       31.99      4.47 o 
  -5   9   2        0.23        1.81      2.14 o 
  -4   9   2       40.96       36.70      2.53 o 
  -3   9   2      100.90      102.72      4.10 o 
  -2   9   2      367.59      342.64      6.40 o 
  -1   9   2        8.01       13.21      1.48 o 
   0   9   2        1.51        1.26      1.00 o 
   1   9   2      313.33      316.85      9.02 o 
   2   9   2       26.45       34.20      2.15 o 
   3   9   2       19.05       22.85      2.25 o 
   4   9   2      708.56      635.10     14.14 o 
   5   9   2       12.25       13.17      3.03 o 
   6   9   2      142.56      132.39      8.07 o 
   7   9   2      117.04      116.84      8.71 o 
   8   9   2       11.58       11.73      3.98 o 
   9   9   2        0.96        3.38      3.28 o 
  -9  10   2        1.20        0.81      2.98 o 
  -8  10   2        3.05        1.56      3.01 o 
  -7  10   2      144.73      127.23      9.28 o 
  -6  10   2        4.90        2.87      2.97 o 
  -5  10   2       31.41       40.30      4.74 o 
  -4  10   2      933.07      907.91     20.75 o 
  -3  10   2        1.01        1.79      1.54 o 
  -2  10   2      642.88      614.55     14.37 o 
  -1  10   2     1080.71     1084.35     19.75 o 
   0  10   2        5.21        6.28      1.46 o 
   1  10   2      230.35      246.74      7.44 o 
   2  10   2       30.54       30.36      2.23 o 
   3  10   2      212.89      189.58      8.52 o 
   4  10   2        2.13       16.86      9.61 o 
   5  10   2       75.06       81.34      6.19 o 
   6  10   2        0.62        8.29      7.19 o 
   7  10   2       87.09       91.68      8.13 o 
   8  10   2        5.17        5.28      3.67 o 
  -8  11   2       10.48        4.35      3.68 o 
  -7  11   2        4.79        3.69      3.34 o 
  -6  11   2        4.25        6.70      3.26 o 
  -5  11   2       53.08       45.46      5.28 o 
  -4  11   2      489.69      493.60     19.16 o 
  -3  11   2        8.98       10.47      2.23 o 
  -2  11   2       15.69       12.72      2.28 o 
  -1  11   2      291.23      290.95      7.96 o 
   0  11   2     1192.40     1158.05     25.40 o 
   1  11   2      566.31      533.68     14.18 o 
   2  11   2       56.30       52.59      3.03 o 
   3  11   2        4.01       20.24      6.00 o 
   4  11   2      212.32      197.56     10.11 o 
   5  11   2       22.94       27.53      4.76 o 
   6  11   2        0.78        1.53      2.67 o 
   7  11   2        5.11        1.20      2.82 o 
   8  11   2       19.42       18.41      5.04 o 
  -8  12   2        9.24       -0.61      3.14 o 
  -7  12   2       33.57       43.02      6.61 o 
  -6  12   2      143.15      156.49     11.09 o 
  -5  12   2       51.24       65.38      9.35 o 
  -4  12   2        5.65        9.05      3.27 o 
  -3  12   2      141.45      151.11      6.83 o 
  -2  12   2        5.63       12.53      2.47 o 
  -1  12   2        0.20        3.34      1.63 o 
   0  12   2       56.97       62.01      3.48 o 
   1  12   2      222.28      197.26      7.70 o 
   2  12   2        6.66        9.99      2.40 o 
   3  12   2        0.08       -0.34      2.03 o 
   4  12   2      261.06      261.00     13.11 o 
   5  12   2       74.50       68.17      7.00 o 
   6  12   2       23.42       29.49      5.29 o 
   7  12   2        0.98        2.80      3.31 o 
  -7  13   2       50.53       71.07      8.29 o 
  -6  13   2        0.42       -3.70      3.70 o 
  -5  13   2        3.13        1.22      3.05 o 
  -4  13   2        2.35        4.20      3.94 o 
  -3  13   2       70.95       74.94      4.92 o 
  -2  13   2        0.95        3.37      2.25 o 
  -1  13   2      227.30      218.61      9.45 o 
   0  13   2       67.33       61.37      4.52 o 
   1  13   2        3.46        6.56      3.29 o 
   2  13   2       42.50       50.14      5.07 o 
   3  13   2       43.92       39.40      4.93 o 
   4  13   2       20.05       28.46      4.60 o 
   5  13   2       39.96       45.20      6.10 o 
   6  13   2      111.37      116.88      9.82 o 
  -6  14   2        1.77        2.71      3.61 o 
  -5  14   2        5.21       14.60      6.25 o 
  -4  14   2       28.46       34.52      6.27 o 
  -3  14   2        8.62        7.64      4.16 o 
  -2  14   2       33.56       38.65      4.17 o 
  -1  14   2       35.68       36.78      4.09 o 
   0  14   2       31.72       32.40      3.75 o 
   1  14   2       22.14       26.77      3.54 o 
   2  14   2        3.79        2.39      2.56 o 
   3  14   2        4.96        6.59      3.17 o 
   4  14   2        4.37        0.36      2.39 o 
   5  14   2        6.12        3.92      3.53 o 
  -5  15   2        2.36        0.15      3.85 o 
  -4  15   2        5.74        6.80      3.73 o 
  -3  15   2        2.12        8.13      3.60 o 
  -2  15   2       35.00       35.09      5.64 o 
  -1  15   2       95.51      111.56      7.72 o 
   0  15   2        7.00        9.58      3.64 o 
   1  15   2       20.02       23.68      5.17 o 
   2  15   2       86.64       93.12     10.43 o 
   3  15   2       23.42       30.51      6.30 o 
   4  15   2      142.35      144.95     11.47 o 
  -3  16   2       35.23       43.11      7.44 o 
  -2  16   2        1.92        2.70      3.72 o 
  -1  16   2        3.49       -4.15      4.15 o 
   0  16   2       87.78       94.97     10.17 o 
   1  16   2        9.48       18.23      6.32 o 
   2  16   2        2.10        6.32      4.37 o 
   3  16   2       29.31       46.22      7.46 o 
 -11   0   3        1.26       -1.52      5.18 o 
  -9   0   3       99.04       87.85      5.88 o 
  -7   0   3     1005.75      973.90     63.53 o 
  -5   0   3     2816.27     2834.51     55.07 o 
  -3   0   3    11236.11     8516.09    130.68 o 
  -1   0   3    13491.93     9042.94    144.23 o 
   1   0   3    11540.79     8394.79    107.02 o 
   3   0   3     2167.28     2157.91     35.32 o 
   5   0   3       15.18       14.25      3.40 o 
   7   0   3       18.95       15.97      3.57 o 
   9   0   3      372.21      340.46     20.37 o 
 -11   1   3        8.83        3.58      3.57 o 
 -10   1   3       67.80       75.62      5.76 o 
  -9   1   3       28.28       24.77      3.05 o 
  -8   1   3        0.88        7.90      2.90 o 
  -7   1   3       17.31       20.91      3.20 o 
  -6   1   3       85.26       87.48      2.87 o 
  -5   1   3     1069.14     1146.80     18.45 o 
  -4   1   3     3556.97     3610.52     62.17 o 
  -3   1   3     2336.02     2179.38     46.98 o 
  -2   1   3     3694.29     3128.36     31.56 o 
  -1   1   3      150.89      170.11      2.72 o 
   0   1   3      634.11      587.76      8.39 o 
   1   1   3      185.42      189.49      3.87 o 
   2   1   3      609.38      606.73      9.04 o 
   3   1   3      126.56      111.89      2.88 o 
   4   1   3      913.88      962.95     14.18 o 
   5   1   3      286.15      303.14      9.68 o 
   6   1   3      165.87      170.11      5.19 o 
   7   1   3        5.08        7.57      1.29 o 
   8   1   3        5.47       10.83      2.67 o 
   9   1   3      191.95      166.99      9.60 o 
  10   1   3        1.25       -1.22      2.65 o 
 -11   2   3       28.31       37.17      6.42 o 
 -10   2   3       99.17      109.87      7.98 o 
  -9   2   3       19.78       31.24      4.17 o 
  -8   2   3     2969.49     2649.94     54.63 o 
  -7   2   3       75.05       60.78      2.80 o 
  -6   2   3       80.29       80.66      2.78 o 
  -5   2   3     1101.22     1153.36     16.34 o 
  -4   2   3        9.43       14.11      1.70 o 
  -3   2   3       15.68       18.53      1.19 o 
  -2   2   3      303.96      342.76      4.09 o 
  -1   2   3     4298.39     4072.32     48.17 o 
   0   2   3     1961.48     2043.13     13.39 o 
   1   2   3      261.79      329.66      5.35 o 
   2   2   3      683.91      673.51     11.47 o 
   3   2   3       10.13        9.41      1.23 o 
   4   2   3      226.93      253.83      7.85 o 
   5   2   3       56.32       68.02      2.95 o 
   6   2   3       34.97       43.37      3.27 o 
   7   2   3       35.24       32.66      2.98 o 
   8   2   3        3.63        4.62      2.15 o 
   9   2   3        2.39       15.12      8.07 o 
  10   2   3       79.72       64.06      6.54 o 
 -11   3   3       36.96       26.82      6.23 o 
 -10   3   3        5.06       22.95      5.68 o 
  -9   3   3        8.19        7.56      3.63 o 
  -8   3   3       47.22       58.63      5.02 o 
  -7   3   3       17.05       16.20      1.72 o 
  -6   3   3      371.29      369.25      6.98 o 
  -5   3   3     1180.43     1219.57     16.73 o 
  -4   3   3      511.94      585.29      7.46 o 
  -3   3   3     2003.66     2076.02     20.58 o 
  -2   3   3      578.67      632.45      7.02 o 
  -1   3   3      553.73      554.40      6.76 o 
   0   3   3     3002.51     2759.95     26.29 o 
   1   3   3      427.93      443.07      4.98 o 
   2   3   3      662.99      629.89      7.12 o 
   3   3   3      341.56      328.93      7.43 o 
   4   3   3     1268.05     1355.31     15.86 o 
   5   3   3      361.95      379.49      8.72 o 
   6   3   3      176.97      165.11      6.17 o 
   7   3   3      217.78      197.28      7.51 o 
   8   3   3        0.18       10.20      4.27 o 
   9   3   3      148.31      137.81      7.07 o 
  10   3   3        9.94       10.54      4.47 o 
 -11   4   3       25.51       30.62      6.97 o 
 -10   4   3        0.01        0.89      2.32 o 
  -9   4   3      108.86      113.11      7.71 o 
  -8   4   3      369.30      348.61     13.57 o 
  -7   4   3       32.73       47.63      5.28 o 
  -6   4   3       21.76       21.17      2.37 o 
  -5   4   3        4.84        6.93      1.86 o 
  -4   4   3        0.06        4.89      2.41 o 
  -3   4   3      483.61      503.57      7.88 o 
  -2   4   3     1093.41     1045.15     19.49 o 
  -1   4   3     1949.94     2028.30     21.10 o 
   0   4   3       42.70       58.81      1.37 o 
   1   4   3     4507.82     4252.09     47.22 o 
   2   4   3      945.73      993.31     11.49 o 
   3   4   3       31.49       28.69      1.85 o 
   4   4   3       31.92       40.92      2.31 o 
   5   4   3      815.18      830.21     16.73 o 
   6   4   3       60.94       70.34      4.63 o 
   7   4   3       14.18       21.03      4.55 o 
   8   4   3       76.18       80.61      4.93 o 
   9   4   3       41.34       48.93      5.84 o 
  10   4   3        6.05       16.11      9.63 o 
 -11   5   3        1.58        5.81      4.58 o 
 -10   5   3       19.98       19.25      4.22 o 
  -9   5   3        5.10        8.92      3.12 o 
  -8   5   3        0.64        1.72      2.23 o 
  -7   5   3      136.30      157.18      7.61 o 
  -6   5   3       52.04       56.59      2.56 o 
  -5   5   3       25.84       35.75      3.24 o 
  -4   5   3       62.75       66.54      3.04 o 
  -3   5   3      106.99      103.97      2.82 o 
  -2   5   3       12.21       15.30      1.13 o 
  -1   5   3      291.83      319.29      4.86 o 
   0   5   3      190.51      203.64      3.25 o 
   1   5   3       14.61       20.39      2.09 o 
   2   5   3       21.80       28.86      1.28 o 
   3   5   3        3.77        7.04      1.30 o 
   4   5   3       50.85       58.29      3.08 o 
   5   5   3        8.56       17.54      2.40 o 
   6   5   3        6.42       16.90      5.08 o 
   7   5   3      556.52      493.35     20.09 o 
   8   5   3       68.32       68.21      4.95 o 
   9   5   3       10.14       10.55      3.54 o 
  10   5   3       15.13       23.07      5.67 o 
 -11   6   3        1.25        5.63      5.17 o 
 -10   6   3        2.39        4.61      3.15 o 
  -9   6   3       17.43       30.27      5.20 o 
  -8   6   3        0.69       -0.13      2.79 o 
  -7   6   3      306.53      290.56     13.65 o 
  -6   6   3       73.28       67.45      5.93 o 
  -5   6   3        7.77        9.71      1.37 o 
  -4   6   3      749.78      807.30     13.99 o 
  -3   6   3      832.25      889.23     15.13 o 
  -2   6   3        9.73        8.80      1.21 o 
  -1   6   3      826.92      700.57     22.34 o 
   0   6   3     1548.04     1611.52     23.85 o 
   1   6   3      797.91      917.76     14.75 o 
   2   6   3      550.16      531.86      7.95 o 
   3   6   3       22.90       36.41      2.76 o 
   4   6   3       14.43       19.86      3.05 o 
   5   6   3        9.94       11.99      3.31 o 
   6   6   3      371.10      374.96     13.74 o 
   7   6   3        2.91        2.12      1.78 o 
   8   6   3      298.15      284.39     12.94 o 
   9   6   3        0.11       -2.38      3.11 o 
  10   6   3       11.67       10.16      4.78 o 
 -10   7   3       14.67       14.26      4.36 o 
  -9   7   3       88.03       88.01      7.64 o 
  -8   7   3       51.77       68.28      6.84 o 
  -7   7   3      177.11      181.71      9.37 o 
  -6   7   3       21.04       35.35      5.37 o 
  -5   7   3       52.30       44.15      2.93 o 
  -4   7   3      555.84      541.87     11.16 o 
  -3   7   3     1919.33     2035.13     35.50 o 
  -2   7   3      703.99      729.73     15.84 o 
  -1   7   3       89.23       87.56      2.36 o 
   0   7   3      218.47      244.16      4.64 o 
   1   7   3      171.73      146.56      7.20 o 
   2   7   3      330.41      359.65     17.20 o 
   3   7   3      530.76      494.14     12.57 o 
   4   7   3       24.61       23.29      2.47 o 
   5   7   3      334.90      330.29      9.55 o 
   6   7   3      382.95      362.72     13.60 o 
   7   7   3        1.84        0.45      2.19 o 
   8   7   3        3.27        3.29      2.73 o 
   9   7   3        1.80       -0.10      2.41 o 
 -10   8   3        0.00        3.06      3.35 o 
  -9   8   3       97.20       96.11      8.25 o 
  -8   8   3       18.08       35.81      5.02 o 
  -7   8   3      232.47      225.58     10.97 o 
  -6   8   3      237.26      214.18      9.85 o 
  -5   8   3      524.85      481.69     10.49 o 
  -4   8   3      226.23      223.69      6.38 o 
  -3   8   3       26.73       29.10      2.24 o 
  -2   8   3      134.05      124.12      3.39 o 
  -1   8   3      283.09      280.44      5.68 o 
   0   8   3       15.17       17.46      1.39 o 
   1   8   3     1346.54     1409.99     25.03 o 
   2   8   3       86.22       82.61      3.38 o 
   3   8   3      131.18      132.37      4.58 o 
   4   8   3      228.77      219.90      6.81 o 
   5   8   3        0.18        0.29      1.48 o 
   6   8   3      275.07      276.29     14.80 o 
   7   8   3        5.95        9.30      3.30 o 
   8   8   3      202.06      198.15     12.42 o 
   9   8   3        6.02        6.67      3.60 o 
 -10   9   3        0.65        0.86      3.13 o 
  -9   9   3       47.16       49.51     10.37 o 
  -8   9   3        0.29        9.80      8.51 o 
  -7   9   3        2.02       -0.83      2.49 o 
  -6   9   3        6.64       15.61      3.49 o 
  -5   9   3       69.37       86.04      5.85 o 
  -4   9   3        1.92        9.39      5.45 o 
  -3   9   3      187.99      159.83      5.13 o 
  -2   9   3      367.79      362.12     10.75 o 
  -1   9   3       79.95       74.47      2.83 o 
   0   9   3      303.48      286.20      6.43 o 
   1   9   3      127.72      117.40      4.20 o 
   2   9   3      102.09      103.40      4.13 o 
   3   9   3       42.64       51.65      3.30 o 
   4   9   3        0.68        7.98      3.05 o 
   5   9   3      120.13      101.87      6.72 o 
   6   9   3       91.42       83.21      6.69 o 
   7   9   3        2.13        5.08      3.02 o 
   8   9   3       73.90       87.36      8.69 o 
   9   9   3        1.93        2.80      3.37 o 
  -9  10   3        0.27        0.74      2.94 o 
  -8  10   3        0.79        0.99      2.70 o 
  -7  10   3        7.97        9.37      3.58 o 
  -6  10   3       60.51       55.89      6.95 o 
  -5  10   3        7.92       14.89      3.88 o 
  -4  10   3       13.62       13.94      3.58 o 
  -3  10   3      345.90      358.08     10.16 o 
  -2  10   3       20.90       22.84      2.61 o 
  -1  10   3      690.93      636.65     13.72 o 
   0  10   3      164.73      144.71      4.69 o 
   1  10   3      108.56       98.47      4.35 o 
   2  10   3       62.04       56.16      3.64 o 
   3  10   3      195.08      148.73      5.44 o 
   4  10   3      225.10      234.80     12.27 o 
   5  10   3       33.20       29.16      4.41 o 
   6  10   3      241.68      229.95     11.84 o 
   7  10   3       76.24       89.01      8.11 o 
   8  10   3        0.58        0.45      2.38 o 
  -8  11   3        2.23        1.42      3.12 o 
  -7  11   3       27.54       28.81      5.21 o 
  -6  11   3        7.18        5.42      3.27 o 
  -5  11   3      301.02      291.16     13.50 o 
  -4  11   3      192.05      182.54      7.47 o 
  -3  11   3      698.98      691.77     19.79 o 
  -2  11   3      133.18      125.43      5.89 o 
  -1  11   3       19.54       19.58      2.16 o 
   0  11   3       39.70       37.27      2.73 o 
   1  11   3      261.08      234.79      6.68 o 
   2  11   3        3.52       12.25      3.67 o 
   3  11   3       91.36       90.77      4.68 o 
   4  11   3      116.11      115.11      7.35 o 
   5  11   3       25.64       28.09      4.23 o 
   6  11   3       97.72       83.97      9.66 o 
   7  11   3        3.13        1.87      2.93 o 
   8  11   3        2.09       14.18     10.19 o 
  -8  12   3        0.25        5.13      4.25 o 
  -7  12   3       11.13       12.95      4.41 o 
  -6  12   3       28.57       35.43      5.43 o 
  -5  12   3      227.64      236.04     13.63 o 
  -4  12   3        5.33        3.86      2.89 o 
  -3  12   3      233.14      220.51      8.78 o 
  -2  12   3        6.16       11.90      2.58 o 
  -1  12   3       53.29       54.67      4.02 o 
   0  12   3        1.36       -0.59      1.39 o 
   1  12   3      221.51      213.59      7.72 o 
   2  12   3       10.55        6.16      1.86 o 
   3  12   3      139.69      133.56      7.68 o 
   4  12   3       31.23       42.85      5.08 o 
   5  12   3       70.77       75.09      7.19 o 
   6  12   3        0.57        1.49      2.75 o 
   7  12   3       25.85       23.56      5.33 o 
  -7  13   3       32.59       36.54      6.84 o 
  -6  13   3       20.17       20.27      4.80 o 
  -5  13   3        4.30       10.45      5.32 o 
  -4  13   3       53.41       53.29      5.76 o 
  -3  13   3       56.31       59.28      4.62 o 
  -2  13   3        5.16        4.79      2.33 o 
  -1  13   3       11.41        8.95      2.42 o 
   0  13   3      242.71      249.41      8.66 o 
   1  13   3      132.93      120.63      6.15 o 
   2  13   3      339.32      314.55     14.11 o 
   3  13   3       18.79       15.10      3.56 o 
   4  13   3       13.69       16.21      6.10 o 
   5  13   3       40.36       38.46      5.63 o 
   6  13   3       29.24       52.52      7.78 o 
  -6  14   3       11.89        3.99      3.91 o 
  -5  14   3        0.12        2.78      3.16 o 
  -4  14   3       11.34       17.44      8.50 o 
  -3  14   3      102.20       97.99      8.12 o 
  -2  14   3       36.99       48.68      6.29 o 
  -1  14   3        0.42       -0.49      2.13 o 
   0  14   3       23.50       25.91      3.74 o 
   1  14   3        0.16       -0.03      2.27 o 
   2  14   3       35.89       30.91      4.40 o 
   3  14   3        6.06        5.39      3.07 o 
   4  14   3        8.78        7.10      3.38 o 
   5  14   3        0.79       -1.21      3.79 o 
  -5  15   3        6.34        5.18      4.18 o 
  -4  15   3        0.07        0.40      2.80 o 
  -3  15   3        5.45        5.86      3.67 o 
  -2  15   3       13.47       27.00      7.25 o 
  -1  15   3       46.73       57.24      6.42 o 
   0  15   3       21.17       20.80      4.25 o 
   1  15   3       54.15       60.21      9.40 o 
   2  15   3        4.01        2.77      3.59 o 
   3  15   3       40.55       51.29     10.97 o 
   4  15   3       63.19       85.39     10.51 o 
  -3  16   3      139.51      147.10     11.55 o 
  -2  16   3        5.67        7.25      4.50 o 
  -1  16   3       18.83       23.67      5.89 o 
   0  16   3        3.36        4.90      3.91 o 
   1  16   3      194.29      237.02     15.32 o 
   2  16   3        0.17       -0.77      4.12 o 
 -10   0   4        5.34       10.45      5.66 o 
  -8   0   4      118.84      104.48      5.90 o 
  -6   0   4      630.71      683.85     16.66 o 
  -4   0   4     1649.43     1685.95     30.35 o 
  -2   0   4      646.89      594.17     11.44 o 
   0   0   4    13525.15    10823.42    140.46 o 
   2   0   4     3232.40     3160.00     49.37 o 
   4   0   4     2814.24     2845.29     71.82 o 
   6   0   4       14.29       11.50      4.09 o 
   8   0   4      126.29      116.84      9.94 o 
  10   0   4        3.48        0.18      3.35 o 
 -11   1   4        5.59        9.64      5.80 o 
 -10   1   4       56.52       75.03      5.18 o 
  -9   1   4       44.27       49.18      3.55 o 
  -8   1   4      155.52      150.91      5.44 o 
  -7   1   4        3.72        3.45      1.32 o 
  -6   1   4       63.00       63.72      3.67 o 
  -5   1   4      496.28      522.42     13.57 o 
  -4   1   4     1453.37     1542.35     31.72 o 
  -3   1   4      941.35      923.51     12.60 o 
  -2   1   4      849.89      862.83      9.84 o 
  -1   1   4    15167.17    11024.40    149.45 o 
   0   1   4    43933.46    22800.52    236.90 o 
   1   1   4      139.32      144.77      3.24 o 
   2   1   4     1024.09     1076.29     13.90 o 
   3   1   4      537.58      596.30      8.02 o 
   4   1   4       43.07       52.09      2.06 o 
   5   1   4       80.38       88.34      2.66 o 
   6   1   4      463.15      462.58      9.06 o 
   7   1   4       10.24       16.73      3.58 o 
   8   1   4        0.55        4.17      1.88 o 
   9   1   4        0.70       -1.79      2.78 o 
  10   1   4       11.37        6.20      3.67 o 
 -11   2   4        7.29        0.36      2.77 o 
 -10   2   4       49.69       51.93      5.40 o 
  -9   2   4      313.36      304.20     12.81 o 
  -8   2   4       18.48       34.92      2.64 o 
  -7   2   4        0.28       -0.35      1.06 o 
  -6   2   4      202.02      217.25      4.93 o 
  -5   2   4      121.09      109.34      2.95 o 
  -4   2   4      537.03      553.28      8.56 o 
  -3   2   4       39.84       37.96      1.94 o 
  -2   2   4        0.64        0.77      0.59 o 
  -1   2   4       13.26       14.92      0.83 o 
   0   2   4       47.13       47.90      1.49 o 
   1   2   4     1237.06     1400.77     39.35 o 
   2   2   4      522.66      514.18     12.74 o 
   3   2   4     1004.94     1032.08     14.59 o 
   4   2   4      443.69      509.74      7.82 o 
   5   2   4       48.77       43.57      2.35 o 
   6   2   4       23.01       30.38      2.52 o 
   7   2   4       11.06       16.94      2.60 o 
   8   2   4        9.29       15.45      3.99 o 
   9   2   4        0.47        2.02      2.43 o 
  10   2   4        0.91        2.87      3.01 o 
 -11   3   4        3.32       13.32      6.21 o 
 -10   3   4       36.66       45.34      5.48 o 
  -9   3   4       62.36       77.37      6.14 o 
  -8   3   4      435.85      414.01      9.97 o 
  -7   3   4      522.33      482.04      9.85 o 
  -6   3   4      702.36      656.68     10.99 o 
  -5   3   4       98.98      107.58      3.16 o 
  -4   3   4       75.38       93.52      2.08 o 
  -3   3   4       17.75       18.77      1.90 o 
  -2   3   4       50.17       69.69      1.62 o 
  -1   3   4      736.08      757.41     13.98 o 
   0   3   4     3843.15     3616.57     33.56 o 
   1   3   4      173.72      209.07      4.05 o 
   2   3   4      500.39      557.13      7.06 o 
   3   3   4      182.17      182.69      3.43 o 
   4   3   4      293.68      312.84      7.65 o 
   5   3   4      152.18      142.03      4.81 o 
   6   3   4       37.18       49.23      5.76 o 
   7   3   4      344.15      342.25     10.44 o 
   8   3   4       36.62       48.63      5.06 o 
   9   3   4       47.70       47.83      5.60 o 
  10   3   4       35.04       49.76      9.21 o 
 -11   4   4        0.32        3.64      3.79 o 
 -10   4   4        0.55       12.19      7.85 o 
  -9   4   4       39.43       44.13      5.00 o 
  -8   4   4       10.59       22.69      5.00 o 
  -7   4   4       30.81       36.68      2.85 o 
  -6   4   4        0.04       -0.32      0.73 o 
  -5   4   4      332.19      379.26      7.77 o 
  -4   4   4        2.72        2.73      0.99 o 
  -3   4   4     3548.85     3302.35     71.07 o 
  -2   4   4      228.25      243.52      3.30 o 
  -1   4   4     3611.66     3467.86     37.94 o 
   0   4   4     1659.57     1678.89     18.51 o 
   1   4   4       36.82       37.38      1.44 o 
   2   4   4      361.00      389.92      5.61 o 
   3   4   4      650.52      644.48      8.93 o 
   4   4   4      486.25      492.82     10.23 o 
   5   4   4      238.32      246.08      7.27 o 
   6   4   4      541.95      535.85     23.81 o 
   7   4   4       39.91       45.48      3.92 o 
   8   4   4      461.70      437.33     14.23 o 
   9   4   4       44.91       41.57      4.33 o 
  10   4   4       12.80       14.38      4.93 o 
 -11   5   4        0.08        6.26      7.31 o 
 -10   5   4        6.79        8.74      3.42 o 
  -9   5   4      263.00      244.77     11.89 o 
  -8   5   4       59.32       53.56      5.28 o 
  -7   5   4      866.53      786.23     22.77 o 
  -6   5   4      470.67      423.26      9.72 o 
  -5   5   4      383.82      430.81      9.16 o 
  -4   5   4       58.38       73.21      2.71 o 
  -3   5   4       28.67       22.30      1.55 o 
  -2   5   4       16.30       22.00      1.54 o 
  -1   5   4      698.25      758.11      9.84 o 
   0   5   4     3356.26     3415.75     42.14 o 
   1   5   4      468.67      474.07      6.79 o 
   2   5   4      560.77      631.10      8.98 o 
   3   5   4      255.97      252.62      4.40 o 
   4   5   4       74.68       71.47      3.27 o 
   5   5   4      268.84      259.43      7.90 o 
   6   5   4       23.24       22.55      2.90 o 
   7   5   4      657.34      668.96     19.77 o 
   8   5   4       92.27       90.54      6.07 o 
   9   5   4       84.71       73.14      7.01 o 
  10   5   4       11.27       16.36      5.23 o 
 -11   6   4       12.53       26.90      9.81 o 
 -10   6   4       33.88       38.91      6.56 o 
  -9   6   4        0.17        3.81      2.90 o 
  -8   6   4      131.96      114.59      7.88 o 
  -7   6   4        3.42        1.23      2.44 o 
  -6   6   4      302.17      286.17      7.26 o 
  -5   6   4      522.34      541.21     11.51 o 
  -4   6   4      126.19      126.20      3.94 o 
  -3   6   4        0.29        3.50      1.14 o 
  -2   6   4       12.16       14.62      1.42 o 
  -1   6   4       43.99       48.01      1.70 o 
   0   6   4      268.58      295.86      5.36 o 
   1   6   4       30.55       33.63      1.58 o 
   2   6   4      346.72      326.31      5.64 o 
   3   6   4        3.60        2.87      1.02 o 
   4   6   4      205.85      201.13      6.60 o 
   5   6   4      589.54      597.75     14.66 o 
   6   6   4      720.54      727.61     19.05 o 
   7   6   4       35.76       42.75      3.98 o 
   8   6   4        0.35       -0.02      2.42 o 
   9   6   4        0.34        0.01      2.31 o 
 -10   7   4       21.82       31.82      5.34 o 
  -9   7   4      154.91      139.94     10.09 o 
  -8   7   4      133.17      141.77      8.72 o 
  -7   7   4        4.35        4.21      2.58 o 
  -6   7   4        0.30        1.74      1.93 o 
  -5   7   4        1.19        4.44      1.50 o 
  -4   7   4       56.05       54.64      3.23 o 
  -3   7   4      167.57      165.43      4.70 o 
  -2   7   4       13.87       11.40      1.29 o 
  -1   7   4     1118.69     1164.41     21.09 o 
   0   7   4      415.88      485.90      8.17 o 
   1   7   4      596.42      620.25     11.65 o 
   2   7   4      125.27      125.74      3.77 o 
   3   7   4       12.02        8.82      1.68 o 
   4   7   4       35.24       39.34      3.08 o 
   5   7   4      157.04      166.37     11.20 o 
   6   7   4      283.12      295.40     12.36 o 
   7   7   4       44.66       54.44      5.81 o 
   8   7   4       35.93       45.66      6.12 o 
   9   7   4        8.94        7.84      4.11 o 
 -10   8   4       62.32       60.88      7.84 o 
  -9   8   4        6.51        5.49      3.40 o 
  -8   8   4      104.68      117.54      8.37 o 
  -7   8   4       99.91       85.87      6.89 o 
  -6   8   4        0.76        3.06      2.33 o 
  -5   8   4      197.24      189.83      5.82 o 
  -4   8   4      472.99      470.61     11.16 o 
  -3   8   4      404.31      361.62     10.96 o 
  -2   8   4       98.97       83.44      2.28 o 
  -1   8   4      269.50      265.45      5.46 o 
   0   8   4      147.81      147.00      3.87 o 
   1   8   4       30.74       34.04      2.52 o 
   2   8   4       94.95      102.49      3.38 o 
   3   8   4      130.76      110.33      5.58 o 
   4   8   4       17.84       21.58      4.02 o 
   5   8   4      231.85      222.92      7.87 o 
   6   8   4        2.92        4.53      2.19 o 
   7   8   4      143.98      141.16      8.92 o 
   8   8   4       16.79        9.86      3.68 o 
   9   8   4       28.70       20.85      6.17 o 
 -10   9   4        3.56        5.31      4.02 o 
  -9   9   4        0.33       -1.92      3.17 o 
  -8   9   4        3.81        6.03      3.64 o 
  -7   9   4       73.56       74.62      6.64 o 
  -6   9   4       27.75       33.60      4.66 o 
  -5   9   4        0.34        0.23      1.29 o 
  -4   9   4      575.09      568.23     14.58 o 
  -3   9   4      289.62      284.23      8.49 o 
  -2   9   4      282.85      263.99      7.61 o 
  -1   9   4       29.65       36.75      2.38 o 
   0   9   4      506.23      498.60     10.00 o 
   1   9   4      237.43      236.67      8.70 o 
   2   9   4        1.23       -0.82      1.06 o 
   3   9   4      294.08      320.07     10.95 o 
   4   9   4      102.91       90.18      4.48 o 
   5   9   4        0.62        1.74      1.69 o 
   6   9   4       72.22       74.57      6.65 o 
   7   9   4       58.07       61.98      6.69 o 
   8   9   4       11.43       16.15      4.96 o 
  -9  10   4       24.74       28.35      7.02 o 
  -8  10   4        0.07        3.16      3.10 o 
  -7  10   4        2.96        5.26      3.52 o 
  -6  10   4      667.58      635.32     23.57 o 
  -5  10   4      669.36      634.58     23.13 o 
  -4  10   4      705.67      704.50     18.36 o 
  -3  10   4       95.53       92.07      4.47 o 
  -2  10   4       91.58       89.01      4.33 o 
  -1  10   4      115.09      121.06      4.25 o 
   0  10   4       21.82       24.00      2.43 o 
   1  10   4      148.56      152.11      5.38 o 
   2  10   4       17.87       24.48      2.66 o 
   3  10   4      318.40      279.13     23.85 o 
   4  10   4       23.29       30.39      3.34 o 
   5  10   4       67.57       65.42      5.92 o 
   6  10   4       33.22       34.02      4.86 o 
   7  10   4      127.52      128.62      9.97 o 
   8  10   4       94.02       98.91     11.99 o 
  -8  11   4        4.62       16.64      9.33 o 
  -7  11   4        5.53        3.58      3.21 o 
  -6  11   4      260.21      239.04     13.54 o 
  -5  11   4       19.96       33.66      5.13 o 
  -4  11   4      141.83      123.34      9.70 o 
  -3  11   4       16.01       16.39      2.56 o 
  -2  11   4     1037.07     1017.32     24.68 o 
  -1  11   4       25.80       31.62      2.65 o 
   0  11   4        6.38        8.85      1.84 o 
   1  11   4        6.17        4.32      1.49 o 
   2  11   4      170.31      133.86      5.63 o 
   3  11   4      102.03      111.11      5.55 o 
   4  11   4      283.60      259.78     12.78 o 
   5  11   4       46.71       45.75      5.17 o 
   6  11   4       23.50       28.59      6.69 o 
   7  11   4        8.87        4.05      3.28 o 
  -8  12   4       50.99       48.96      7.22 o 
  -7  12   4        2.36        0.40      3.26 o 
  -6  12   4       52.95       51.14      6.90 o 
  -5  12   4        1.22        4.56      3.14 o 
  -4  12   4       39.37       41.16      4.03 o 
  -3  12   4       32.70       34.34      3.75 o 
  -2  12   4        1.41       -1.92      1.92 o 
  -1  12   4      147.75      138.12      6.49 o 
   0  12   4       62.11       59.77      3.74 o 
   1  12   4      143.23      150.22      5.84 o 
   2  12   4      191.13      175.45      9.83 o 
   3  12   4       12.18       17.18      4.44 o 
   4  12   4      151.40      141.05      9.28 o 
   5  12   4        2.52        2.73      3.07 o 
   6  12   4       20.42       30.14      5.40 o 
   7  12   4       13.05       18.29      7.65 o 
  -7  13   4        9.23        9.40      4.57 o 
  -6  13   4        0.10       -0.15      3.21 o 
  -5  13   4       46.24       33.65      5.66 o 
  -4  13   4       46.09       48.02      7.10 o 
  -3  13   4       96.11       88.56      6.14 o 
  -2  13   4        2.29        2.20      1.87 o 
  -1  13   4       29.18       24.33      3.44 o 
   0  13   4       29.87       33.72      4.06 o 
   1  13   4       23.52       22.28      3.73 o 
   2  13   4        1.55        6.53      2.73 o 
   3  13   4       38.17       39.14      5.07 o 
   4  13   4      139.28      141.55     10.19 o 
   5  13   4       24.13       21.22      5.14 o 
   6  13   4       49.14       65.11      9.44 o 
  -6  14   4        2.05        1.83      3.41 o 
  -5  14   4       33.83       32.92      5.63 o 
  -4  14   4       34.28       43.60      6.15 o 
  -3  14   4        0.01        6.25      3.12 o 
  -2  14   4       34.18       27.79      3.48 o 
  -1  14   4        5.11       11.43      3.11 o 
   0  14   4       56.35       57.17      5.77 o 
   1  14   4      126.29      128.12     10.67 o 
   2  14   4        6.68       12.47      5.66 o 
   3  14   4       40.94       45.33      5.77 o 
   4  14   4        9.73       12.90      5.37 o 
   5  14   4        2.93        2.65      3.88 o 
  -5  15   4       22.27       15.73      5.76 o 
  -4  15   4       10.77        9.46      4.23 o 
  -3  15   4        6.91       15.55      7.94 o 
  -2  15   4       83.11       92.10      6.89 o 
  -1  15   4       50.54       35.44      6.08 o 
   0  15   4       73.66       78.80      8.33 o 
   1  15   4        0.42        1.95      3.39 o 
   2  15   4       28.84       41.98      8.78 o 
   3  15   4        2.17        4.23      5.11 o 
  -3  16   4        0.72        4.00      5.19 o 
  -2  16   4       23.46       24.73      7.61 o 
  -1  16   4       14.05       35.17     13.35 o 
   0  16   4       18.40       13.58      7.62 o 
   1  16   4       40.00       46.59      9.38 o 
 -11   0   5        0.08       -7.25      7.25 o 
  -9   0   5       12.74       18.98      5.78 o 
  -7   0   5        6.18       12.43      3.69 o 
  -5   0   5      935.84      907.59     19.41 o 
  -3   0   5      318.20      344.20      6.93 o 
  -1   0   5     2174.34     2151.56     32.27 o 
   1   0   5     1186.62     1273.77     45.14 o 
   3   0   5      239.21      222.79      5.61 o 
   5   0   5        0.45       -1.63      1.63 o 
   7   0   5      362.58      330.81     13.25 o 
   9   0   5      132.25      131.99     12.47 o 
 -11   1   5        1.28        2.61      3.35 o 
 -10   1   5       33.57       39.79      4.87 o 
  -9   1   5       41.02       40.63      5.43 o 
  -8   1   5       30.75       39.38      2.92 o 
  -7   1   5       40.93       49.08      4.77 o 
  -6   1   5       17.04       23.69      2.13 o 
  -5   1   5       13.07       19.56      1.76 o 
  -4   1   5       63.38       45.44      2.56 o 
  -3   1   5       37.39       39.09      1.48 o 
  -2   1   5       27.12       25.50      1.01 o 
  -1   1   5       15.24       16.40      2.17 o 
   0   1   5      324.22      301.38      7.20 o 
   1   1   5      258.91      284.34      3.84 o 
   2   1   5       45.10       38.69      1.63 o 
   3   1   5     1339.46     1538.44     23.36 o 
   4   1   5       66.01       61.39      2.87 o 
   5   1   5      633.86      636.22     11.16 o 
   6   1   5      316.63      311.92      7.20 o 
   7   1   5        0.00       -1.52      1.52 o 
   8   1   5      253.06      254.63     11.80 o 
   9   1   5        0.05       -3.33      3.33 o 
  10   1   5       54.24       59.95      7.44 o 
 -11   2   5        4.63        6.26      3.75 o 
 -10   2   5      679.37      623.93     23.21 o 
  -9   2   5        8.64       15.87      3.30 o 
  -8   2   5       11.93       23.54      4.64 o 
  -7   2   5       97.69      101.38      3.79 o 
  -6   2   5       75.33       74.71      2.95 o 
  -5   2   5       34.93       48.71      2.10 o 
  -4   2   5     2315.44     2176.41     30.57 o 
  -3   2   5      378.84      470.65      6.35 o 
  -2   2   5      355.86      352.11      4.37 o 
  -1   2   5      964.16      936.30     14.28 o 
   0   2   5     7320.41     6595.55     85.62 o 
   1   2   5     2451.42     2419.01     25.87 o 
   2   2   5        0.02        0.63      0.72 o 
   3   2   5      420.12      429.69      6.74 o 
   4   2   5      215.45      219.73      4.65 o 
   5   2   5       21.49       21.14      1.55 o 
   6   2   5       59.44       73.00      4.13 o 
   7   2   5      129.98      141.14      5.95 o 
   8   2   5      141.91      123.94      6.48 o 
   9   2   5        4.46        2.81      2.80 o 
  10   2   5        1.19        2.57      3.77 o 
 -11   3   5        0.14       -0.27      3.14 o 
 -10   3   5        2.30        3.17      2.82 o 
  -9   3   5        1.30        1.84      2.62 o 
  -8   3   5        6.56       12.09      1.96 o 
  -7   3   5      255.74      265.42      7.77 o 
  -6   3   5       15.28       23.19      2.03 o 
  -5   3   5     2225.04     2197.78     31.14 o 
  -4   3   5       81.10       92.49      2.37 o 
  -3   3   5     1377.19     1418.52     17.14 o 
  -2   3   5       15.76       14.94      0.87 o 
  -1   3   5      463.83      485.28      6.81 o 
   0   3   5      171.74      160.74      1.64 o 
   1   3   5       10.41       15.13      1.01 o 
   2   3   5      221.15      235.39      5.74 o 
   3   3   5      369.12      374.34      6.17 o 
   4   3   5       44.42       47.56      1.99 o 
   5   3   5      219.89      215.88      7.47 o 
   6   3   5      141.89      138.92      6.12 o 
   7   3   5      232.11      209.29      7.90 o 
   8   3   5       89.55       81.73      5.66 o 
   9   3   5       92.74       85.57      7.17 o 
  10   3   5       30.19       25.12      5.95 o 
 -11   4   5        0.05        5.87      3.50 o 
 -10   4   5       57.33       48.79      6.27 o 
  -9   4   5        0.09        3.65      2.71 o 
  -8   4   5      246.90      208.29      7.49 o 
  -7   4   5       84.81       87.19      4.44 o 
  -6   4   5        0.54        0.82      0.79 o 
  -5   4   5      154.61      160.63      5.34 o 
  -4   4   5      331.23      341.80      5.49 o 
  -3   4   5      776.05      854.14     11.93 o 
  -2   4   5      872.59      903.96     13.58 o 
  -1   4   5     3997.13     3960.63     44.40 o 
   0   4   5     1218.25     1245.22     13.75 o 
   1   4   5        4.85        6.61      1.55 o 
   2   4   5      957.57      961.68     18.26 o 
   3   4   5      817.08      789.37     17.67 o 
   4   4   5       56.26       56.90      2.23 o 
   5   4   5      209.21      222.05      7.16 o 
   6   4   5      445.88      414.26     11.58 o 
   7   4   5        1.09        2.19      1.72 o 
   8   4   5       27.47       33.04      3.94 o 
   9   4   5        1.52       -0.40      2.12 o 
 -11   5   5        1.86        3.02      3.32 o 
 -10   5   5        0.00        0.28      3.46 o 
  -9   5   5       83.31       89.40      7.19 o 
  -8   5   5       49.57       51.23      5.14 o 
  -7   5   5       62.25       77.92      7.17 o 
  -6   5   5      360.43      347.89      8.82 o 
  -5   5   5      416.26      434.02      9.65 o 
  -4   5   5       20.25       19.64      1.80 o 
  -3   5   5      701.05      698.72      8.95 o 
  -2   5   5     2058.03     2093.70     26.04 o 
  -1   5   5       38.14       38.05      1.90 o 
   0   5   5       91.35       88.64      2.11 o 
   1   5   5       50.80       56.63      1.96 o 
   2   5   5       85.74       88.80      2.66 o 
   3   5   5      592.95      588.48     12.36 o 
   4   5   5       33.21       40.77      2.97 o 
   5   5   5     1084.85     1089.40     26.68 o 
   6   5   5      315.42      303.46     12.15 o 
   7   5   5       95.93       96.66      5.95 o 
   8   5   5       17.80       21.16      3.89 o 
   9   5   5        0.74       -0.16      2.32 o 
 -11   6   5        3.04        4.63      3.59 o 
 -10   6   5       36.45       43.00      5.83 o 
  -9   6   5      182.56      150.98     10.24 o 
  -8   6   5        3.18        2.80      2.66 o 
  -7   6   5      257.09      250.60     11.38 o 
  -6   6   5       28.01       22.80      2.36 o 
  -5   6   5        0.01        8.09      4.57 o 
  -4   6   5       39.36       33.37      2.37 o 
  -3   6   5      328.39      285.14      4.94 o 
  -2   6   5      272.52      270.71      5.24 o 
  -1   6   5      684.14      713.52     10.18 o 
   0   6   5       17.93       18.81      2.90 o 
   1   6   5      785.24      781.14     13.36 o 
   2   6   5       77.16       83.99      3.11 o 
   3   6   5      257.85      253.73      5.34 o 
   4   6   5      318.89      314.68     10.97 o 
   5   6   5       14.24       21.76      2.58 o 
   6   6   5      410.47      433.35     12.98 o 
   7   6   5        0.42        1.10      2.89 o 
   8   6   5       37.49       29.83      4.85 o 
   9   6   5        4.36        0.07      2.66 o 
 -10   7   5        8.82       13.27      4.30 o 
  -9   7   5      126.70      131.66      9.68 o 
  -8   7   5        4.03       -1.36      2.35 o 
  -7   7   5       45.68       44.13      4.63 o 
  -6   7   5       80.14       73.47      3.67 o 
  -5   7   5      560.52      586.14     13.68 o 
  -4   7   5      125.73      145.98      4.73 o 
  -3   7   5       21.57       22.17      3.14 o 
  -2   7   5       73.66       82.89      4.89 o 
  -1   7   5      407.25      418.62      7.45 o 
   0   7   5      177.01      185.60      4.60 o 
   1   7   5      247.52      233.00      5.62 o 
   2   7   5      116.60      132.54      3.85 o 
   3   7   5      358.32      336.34      9.24 o 
   4   7   5       32.05       38.04      4.34 o 
   5   7   5      895.51      863.77     21.22 o 
   6   7   5       86.52       95.60      5.83 o 
   7   7   5       22.20       26.33      4.29 o 
   8   7   5        2.05        3.33      3.03 o 
   9   7   5        1.17        4.87      3.35 o 
 -10   8   5        1.97       -2.81      3.42 o 
  -9   8   5       13.98       10.03      4.07 o 
  -8   8   5      214.05      217.59     12.55 o 
  -7   8   5       78.49       80.31      7.76 o 
  -6   8   5       24.35       29.79      2.84 o 
  -5   8   5       49.96       44.71      4.00 o 
  -4   8   5      277.34      268.08      8.29 o 
  -3   8   5      191.06      192.84      6.02 o 
  -2   8   5       48.47       45.20      2.41 o 
  -1   8   5       51.04       53.62      2.37 o 
   0   8   5       28.03       30.37      1.99 o 
   1   8   5        0.12       -1.03      1.03 o 
   2   8   5      153.43      148.68      4.44 o 
   3   8   5      246.25      264.47     13.40 o 
   4   8   5       41.27       53.50      3.61 o 
   5   8   5       51.74       55.39      4.50 o 
   6   8   5      301.03      300.11     10.96 o 
   7   8   5       24.37       22.86      4.17 o 
   8   8   5        0.03        1.99      3.18 o 
  -9   9   5        4.44        7.38      3.91 o 
  -8   9   5       11.92       26.26      6.88 o 
  -7   9   5      619.83      582.45     23.04 o 
  -6   9   5       14.95       22.95      4.95 o 
  -5   9   5       21.42       23.96      2.62 o 
  -4   9   5       47.08       51.13      4.46 o 
  -3   9   5        8.02       12.78      2.01 o 
  -2   9   5     1062.09      922.42     60.80 o 
  -1   9   5       68.00       55.94      3.80 o 
   0   9   5        5.89        8.71      1.47 o 
   1   9   5        3.03        1.35      1.39 o 
   2   9   5      694.09      665.76     13.47 o 
   3   9   5       34.40       32.47      3.14 o 
   4   9   5       43.17       53.25      3.99 o 
   5   9   5      140.60      139.31      8.46 o 
   6   9   5        1.31        5.41      3.09 o 
   7   9   5       34.92       43.33      5.86 o 
   8   9   5       23.02       30.57      5.42 o 
  -9  10   5        1.83        0.58      3.13 o 
  -8  10   5       78.13       78.25      7.79 o 
  -7  10   5       21.58       34.25      5.26 o 
  -6  10   5       33.02       33.93      5.15 o 
  -5  10   5      655.05      663.52     18.72 o 
  -4  10   5      555.97      557.25     15.64 o 
  -3  10   5      520.22      495.17     13.36 o 
  -2  10   5      209.22      204.11      7.02 o 
  -1  10   5      199.67      169.16      6.20 o 
   0  10   5      115.83      115.71      4.19 o 
   1  10   5       82.01       65.84      3.48 o 
   2  10   5        8.82       11.22      2.83 o 
   3  10   5       78.58       78.72      4.94 o 
   4  10   5      131.74      122.95      7.01 o 
   5  10   5       50.72       67.12      6.73 o 
   6  10   5        0.37        0.31      2.34 o 
   7  10   5        2.48        2.69      3.16 o 
  -8  11   5        5.16        8.47      4.22 o 
  -7  11   5        0.23        1.54      3.01 o 
  -6  11   5      352.50      316.52     16.50 o 
  -5  11   5        0.52        2.16      2.84 o 
  -4  11   5      845.96      822.16     22.58 o 
  -3  11   5      275.06      257.93      8.87 o 
  -2  11   5      350.22      338.98     10.87 o 
  -1  11   5       52.55       44.86      3.36 o 
   0  11   5        7.92        5.66      1.72 o 
   1  11   5       12.87        9.41      2.01 o 
   2  11   5       18.94       20.10      4.29 o 
   3  11   5        0.18       -0.55      1.52 o 
   4  11   5       23.11       20.73      3.58 o 
   5  11   5       35.98       44.06      5.21 o 
   6  11   5       20.96       37.13      5.86 o 
   7  11   5       60.10       60.86      9.09 o 
  -8  12   5       23.89        7.82      4.26 o 
  -7  12   5       41.10       36.09      6.15 o 
  -6  12   5        4.86        6.86      3.56 o 
  -5  12   5       58.69       59.60      6.81 o 
  -4  12   5       81.57       85.87      5.82 o 
  -3  12   5       37.31       37.82      3.88 o 
  -2  12   5        1.98       10.33      5.09 o 
  -1  12   5      372.75      362.57     12.49 o 
   0  12   5      163.30      136.18      5.61 o 
   1  12   5       15.48       10.29      2.39 o 
   2  12   5       21.23       25.18      2.96 o 
   3  12   5       28.42       21.62      4.11 o 
   4  12   5      100.17      104.80      7.54 o 
   5  12   5        7.19       13.93      7.37 o 
   6  12   5        0.07       -0.15      3.22 o 
  -7  13   5        2.84        3.12      3.72 o 
  -6  13   5       12.85        6.30      3.79 o 
  -5  13   5       37.15       36.29      5.56 o 
  -4  13   5      111.68      120.27     10.66 o 
  -3  13   5        0.91       -0.42      1.91 o 
  -2  13   5       14.58       11.73      2.64 o 
  -1  13   5        2.59        1.63      1.94 o 
   0  13   5      205.75      191.81      8.59 o 
   1  13   5       17.18       20.38      7.10 o 
   2  13   5       53.62       56.19      5.21 o 
   3  13   5        0.10        2.44      2.65 o 
   4  13   5      114.15       97.14      9.70 o 
   5  13   5       20.00       34.17      7.26 o 
  -6  14   5        8.97        4.68      4.74 o 
  -5  14   5        2.24        2.57      3.31 o 
  -4  14   5       58.13       53.65      6.29 o 
  -3  14   5       41.85       48.15      5.01 o 
  -2  14   5       57.76       59.76      5.36 o 
  -1  14   5        3.22        1.06      2.29 o 
   0  14   5       37.65       47.72      4.55 o 
   1  14   5        2.58        3.85      3.23 o 
   2  14   5       24.59       28.09      5.72 o 
   3  14   5       16.96       20.73      7.16 o 
   4  14   5       36.29       37.99      7.26 o 
  -4  15   5       67.11       84.78     10.22 o 
  -3  15   5       11.65       10.98      4.73 o 
  -2  15   5      145.79      137.40      9.38 o 
  -1  15   5      141.34      136.51     10.01 o 
   0  15   5       29.15       25.64      7.24 o 
   1  15   5      190.85      205.92     17.47 o 
   2  15   5       40.08       48.56      9.54 o 
   3  15   5        0.39        2.38      4.80 o 
  -2  16   5        1.55       -2.73      7.18 o 
  -1  16   5      192.28      237.05     38.38 o 
   0  16   5       18.53        4.82      7.62 o 
 -10   0   6       31.99       43.31     11.96 o 
  -8   0   6      149.73      145.15     14.05 o 
  -6   0   6     2486.09     2380.00     55.27 o 
  -4   0   6      667.33      738.30     15.61 o 
  -2   0   6      701.57      769.76     12.87 o 
   0   0   6      287.88      357.68      8.85 o 
   2   0   6      147.13      113.09      3.76 o 
   4   0   6      525.04      552.50     13.69 o 
   6   0   6        0.50        4.05      1.97 o 
   8   0   6       68.67       71.29      9.25 o 
 -11   1   6       10.92        0.54      4.47 o 
 -10   1   6      210.02      197.98      9.92 o 
  -9   1   6       43.01       45.88      3.39 o 
  -8   1   6      437.67      402.93     11.12 o 
  -7   1   6      312.01      281.05      6.98 o 
  -6   1   6     1268.28     1418.32     28.77 o 
  -5   1   6        4.25        8.31      2.08 o 
  -4   1   6     2253.17     2213.14     29.68 o 
  -3   1   6      287.09      288.15      4.99 o 
  -2   1   6     1498.18     1564.73     28.69 o 
  -1   1   6     1344.83     1312.60     16.83 o 
   0   1   6       19.49       31.43      1.53 o 
   1   1   6      694.15      677.18      8.47 o 
   2   1   6        0.11        2.54      0.80 o 
   3   1   6      627.68      606.73     12.26 o 
   4   1   6        2.11        3.62      1.11 o 
   5   1   6        0.39        6.05      2.53 o 
   6   1   6        2.55       -0.48      1.19 o 
   7   1   6      324.56      297.18     11.48 o 
   8   1   6      217.33      205.33     11.00 o 
   9   1   6        1.13        1.68      2.63 o 
 -11   2   6        6.50       21.94      7.60 o 
 -10   2   6       14.95       25.05      6.75 o 
  -9   2   6       30.95       34.29      3.18 o 
  -8   2   6      252.28      253.75      7.72 o 
  -7   2   6        0.70        3.52      2.40 o 
  -6   2   6        7.28        7.29      2.64 o 
  -5   2   6       23.65       19.30      1.51 o 
  -4   2   6      730.73      779.84     13.16 o 
  -3   2   6        1.32        3.05      0.77 o 
  -2   2   6       79.41       84.59      1.67 o 
  -1   2   6      128.63      154.45      5.05 o 
   0   2   6        8.86       12.17      2.06 o 
   1   2   6     2329.45     2412.48     27.86 o 
   2   2   6        0.71        5.95      1.33 o 
   3   2   6       15.14       20.23      2.20 o 
   4   2   6       58.07       58.45      2.72 o 
   5   2   6       15.84       20.62      1.80 o 
   6   2   6      122.08      105.23      5.11 o 
   7   2   6       92.04       87.18      4.94 o 
   8   2   6       25.78       27.65      4.65 o 
   9   2   6       12.63       18.90      4.55 o 
 -11   3   6       79.39       66.72      7.29 o 
 -10   3   6       78.57       79.20      7.65 o 
  -9   3   6       89.03       85.13      7.28 o 
  -8   3   6        2.09       15.63      6.17 o 
  -7   3   6        6.13       11.23      2.04 o 
  -6   3   6      182.47      182.40      4.89 o 
  -5   3   6       95.57      104.33      3.18 o 
  -4   3   6       82.67       85.99      2.88 o 
  -3   3   6        8.79        8.85      0.93 o 
  -2   3   6      259.14      241.30      4.15 o 
  -1   3   6        4.90        5.57      1.13 o 
   0   3   6      108.83       99.79      5.01 o 
   1   3   6     2249.19     2173.34     25.06 o 
   2   3   6      100.08      114.92      3.11 o 
   3   3   6      122.72      139.58      3.27 o 
   4   3   6       16.02       16.29      2.54 o 
   5   3   6      196.95      197.73      7.39 o 
   6   3   6       53.02       50.77      3.95 o 
   7   3   6       85.29       78.88      5.20 o 
   8   3   6        5.94        5.80      2.30 o 
   9   3   6        6.08        4.25      3.02 o 
 -11   4   6       11.13        9.47      3.90 o 
 -10   4   6       24.98       30.12      6.88 o 
  -9   4   6        2.19        4.32      2.74 o 
  -8   4   6       89.72       81.26      4.83 o 
  -7   4   6        1.13        6.03      4.49 o 
  -6   4   6       11.11       18.10      2.58 o 
  -5   4   6       20.95       27.92      2.48 o 
  -4   4   6       23.26       24.61      2.66 o 
  -3   4   6       73.62       72.31      2.26 o 
  -2   4   6     1096.34     1128.52     13.88 o 
  -1   4   6       68.60       63.68      2.32 o 
   0   4   6      500.11      522.56      5.42 o 
   1   4   6        2.06        3.54      0.68 o 
   2   4   6        0.91        4.99      1.17 o 
   3   4   6       15.01       18.29      3.53 o 
   4   4   6      542.78      523.98      9.74 o 
   5   4   6       28.58       31.65      3.01 o 
   6   4   6      434.40      439.71     13.23 o 
   7   4   6       65.40       62.77      4.51 o 
   8   4   6        1.43        0.07      1.80 o 
   9   4   6        2.52        3.86      3.83 o 
 -11   5   6       32.09       39.52      6.54 o 
 -10   5   6        4.54       16.43      5.79 o 
  -9   5   6      201.86      195.96     11.12 o 
  -8   5   6        1.54        2.65      2.35 o 
  -7   5   6      169.43      154.20      8.87 o 
  -6   5   6       31.26       37.61      3.36 o 
  -5   5   6       67.81       63.11      3.28 o 
  -4   5   6       60.58       58.65      3.92 o 
  -3   5   6       12.62       11.66      1.08 o 
  -2   5   6     1297.81     1375.88     18.43 o 
  -1   5   6      398.38      389.66      5.60 o 
   0   5   6       72.74       88.84      2.63 o 
   1   5   6      667.15      681.40     14.59 o 
   2   5   6        8.99       10.39      1.68 o 
   3   5   6      168.84      167.87      4.08 o 
   4   5   6      132.53      139.97      5.91 o 
   5   5   6       90.36      101.61      5.01 o 
   6   5   6       76.69       93.62      5.61 o 
   7   5   6        0.69        2.61      2.27 o 
   8   5   6        0.77        0.03      2.10 o 
   9   5   6        8.95        5.44      4.06 o 
 -10   6   6        6.65        0.59      3.57 o 
  -9   6   6        5.60        3.78      2.97 o 
  -8   6   6      128.27      120.62      7.73 o 
  -7   6   6      183.67      170.27     10.84 o 
  -6   6   6      117.14      126.06      5.26 o 
  -5   6   6       39.94       45.57      2.82 o 
  -4   6   6       89.64      100.06      4.62 o 
  -3   6   6      307.27      338.26      7.56 o 
  -2   6   6      616.69      661.57     19.54 o 
  -1   6   6       23.36       27.26      2.84 o 
   0   6   6        0.00        0.80      0.85 o 
   1   6   6       16.18       15.18      1.77 o 
   2   6   6      150.81      143.42      3.79 o 
   3   6   6      769.34      772.88     13.82 o 
   4   6   6     1083.25     1046.45     24.10 o 
   5   6   6       28.21       45.46      6.06 o 
   6   6   6       92.17       96.88      5.79 o 
   7   6   6       19.70       25.70      3.70 o 
   8   6   6       24.88       28.91      4.65 o 
   9   6   6       20.76       31.29      8.54 o 
 -10   7   6        6.53        9.68      4.21 o 
  -9   7   6        0.51       15.17      9.01 o 
  -8   7   6       14.42       30.50     10.56 o 
  -7   7   6       14.74       18.39      3.58 o 
  -6   7   6        0.46        6.04      2.90 o 
  -5   7   6        1.48        8.16      4.73 o 
  -4   7   6        4.76        3.34      1.79 o 
  -3   7   6      674.48      697.45     18.05 o 
  -2   7   6       78.84       73.94      2.33 o 
  -1   7   6      158.99      142.89      4.21 o 
   0   7   6       73.24       68.03      2.55 o 
   1   7   6       25.87       27.86      5.24 o 
   2   7   6      163.11      152.63      4.32 o 
   3   7   6      388.45      384.71     10.21 o 
   4   7   6       84.38       87.48      4.23 o 
   5   7   6       79.25       86.50      5.06 o 
   6   7   6        1.45        3.49      2.64 o 
   7   7   6        4.69       10.75      4.27 o 
   8   7   6        5.39        4.36      3.16 o 
 -10   8   6       76.81       77.86      8.89 o 
  -9   8   6        0.60       -2.76      3.21 o 
  -8   8   6       41.95       40.97      5.37 o 
  -7   8   6      174.87      180.97      9.88 o 
  -6   8   6      522.28      496.77     14.04 o 
  -5   8   6      370.84      362.87     10.46 o 
  -4   8   6      171.67      181.93      8.46 o 
  -3   8   6        3.04        6.54      1.72 o 
  -2   8   6      429.81      415.40     13.34 o 
  -1   8   6        0.69        1.41      1.01 o 
   0   8   6       27.71       27.38      2.00 o 
   1   8   6        2.76        1.54      1.62 o 
   2   8   6      303.01      285.69      6.89 o 
   3   8   6       48.63       69.31      4.76 o 
   4   8   6        4.57        3.71      1.73 o 
   5   8   6      202.46      199.83      8.44 o 
   6   8   6      183.61      164.66      7.96 o 
   7   8   6       36.24       35.78      5.18 o 
   8   8   6        0.28       -2.70      3.98 o 
  -9   9   6       19.58       29.59     10.79 o 
  -8   9   6        8.06       19.47      7.66 o 
  -7   9   6       52.14       70.59      7.43 o 
  -6   9   6       32.16       43.63      4.01 o 
  -5   9   6       55.71       48.28      3.74 o 
  -4   9   6       27.74       32.05      3.67 o 
  -3   9   6       11.31       13.72      4.20 o 
  -2   9   6       38.76       35.53      2.03 o 
  -1   9   6      329.40      339.73      7.89 o 
   0   9   6       24.70       25.53      2.15 o 
   1   9   6       17.08       16.22      3.04 o 
   2   9   6       87.54       97.88      4.36 o 
   3   9   6       42.14       41.99      3.33 o 
   4   9   6      117.19      118.18      6.15 o 
   5   9   6        0.25        2.79      2.48 o 
   6   9   6        1.40        4.08      2.75 o 
   7   9   6      141.31      139.87     12.28 o 
  -9  10   6        1.82        2.12      4.34 o 
  -8  10   6       18.45       17.88      4.70 o 
  -7  10   6       40.54       45.89      6.47 o 
  -6  10   6        0.21       -0.71      2.44 o 
  -5  10   6       46.91       41.07      4.24 o 
  -4  10   6      178.83      170.36      7.16 o 
  -3  10   6      129.32      122.95      9.10 o 
  -2  10   6        0.27        1.96      1.53 o 
  -1  10   6       56.71       58.44      3.18 o 
   0  10   6      204.53      168.94      5.27 o 
   1  10   6      137.58      128.21      5.53 o 
   2  10   6      173.66      129.77      5.20 o 
   3  10   6      136.02      129.03      6.31 o 
   4  10   6        8.80       16.44      3.08 o 
   5  10   6       40.77       42.53      5.35 o 
   6  10   6       28.63       36.41      7.84 o 
   7  10   6        7.15        5.45      4.35 o 
  -8  11   6       40.97       43.54      7.18 o 
  -7  11   6       87.37      101.32      9.51 o 
  -6  11   6      335.40      337.70     16.70 o 
  -5  11   6       12.97       10.29      2.71 o 
  -4  11   6      111.80      107.11      5.96 o 
  -3  11   6      102.06      100.55      5.39 o 
  -2  11   6        2.87        0.66      1.98 o 
  -1  11   6       13.93       22.56      4.32 o 
   0  11   6       47.44       52.69      3.29 o 
   1  11   6       77.70       79.11      7.46 o 
   2  11   6        0.05       -0.69      1.65 o 
   3  11   6       89.92       86.09      5.31 o 
   4  11   6       34.07       37.38      5.00 o 
   5  11   6       21.13       25.31      5.76 o 
   6  11   6       27.10       45.00      9.40 o 
  -8  12   6        0.78       -0.80      4.73 o 
  -7  12   6       14.93       29.55      5.76 o 
  -6  12   6       22.71       22.27      5.00 o 
  -5  12   6       14.92       19.88      4.57 o 
  -4  12   6       25.77       47.01      9.41 o 
  -3  12   6        3.45        4.80      2.37 o 
  -2  12   6       50.83       59.98      4.69 o 
  -1  12   6       52.73       66.16      6.36 o 
   0  12   6      437.73      390.58     11.15 o 
   1  12   6       40.84       32.91      5.64 o 
   2  12   6       82.31       77.35      5.69 o 
   3  12   6       47.29       56.20     11.36 o 
   4  12   6       21.30       32.79      6.38 o 
   5  12   6        0.01        2.06      3.58 o 
   6  12   6       36.16       40.70      8.30 o 
  -7  13   6        0.73        1.29      4.29 o 
  -6  13   6       20.46        8.25      4.76 o 
  -5  13   6        0.47       -0.72      2.83 o 
  -4  13   6       69.11       70.78      7.28 o 
  -3  13   6        1.79        8.98      3.48 o 
  -2  13   6       46.43       44.04      4.31 o 
  -1  13   6       12.37       10.45      2.88 o 
   0  13   6       75.78       82.50      6.87 o 
   1  13   6       23.77       27.10      4.69 o 
   2  13   6       17.13       13.60      5.22 o 
   3  13   6       59.55       63.80      8.53 o 
   4  13   6      122.58      125.28     11.54 o 
   5  13   6        7.72        3.93      4.32 o 
  -6  14   6       43.82       47.65      9.31 o 
  -5  14   6        0.30        0.69      5.29 o 
  -4  14   6       10.67       10.50      4.87 o 
  -3  14   6       82.77       93.59      7.32 o 
  -2  14   6        5.67       10.18      3.90 o 
  -1  14   6        7.98        5.47      2.97 o 
   0  14   6       49.17       60.77      8.07 o 
   1  14   6        1.16        3.18      4.23 o 
   2  14   6        8.69       11.08      5.63 o 
   3  14   6        5.98       10.22      4.81 o 
   4  14   6       82.66      110.24     12.64 o 
  -4  15   6       82.45      109.68     12.53 o 
  -3  15   6       30.30       21.58      6.34 o 
  -2  15   6       56.80       52.76      6.36 o 
  -1  15   6        0.39       -1.13      3.17 o 
   0  15   6        4.15        5.47      4.63 o 
   1  15   6        1.87        2.31      4.35 o 
   2  15   6       10.66        8.28      6.90 o 
 -11   0   7        1.44       -6.65      6.65 o 
  -9   0   7       58.26       50.36      5.72 o 
  -7   0   7      519.67      494.01     15.45 o 
  -5   0   7      649.43      624.90     15.38 o 
  -3   0   7      851.57      833.54     16.02 o 
  -1   0   7      134.40      117.73      4.13 o 
   1   0   7      576.26      626.04     12.76 o 
   3   0   7       19.00       24.46      2.18 o 
   5   0   7       11.72       21.88      2.83 o 
   7   0   7      126.12      110.05      9.48 o 
   9   0   7        0.01        0.20      3.30 o 
 -11   1   7        0.36        1.65      4.00 o 
 -10   1   7       42.16       43.71      4.52 o 
  -9   1   7       90.00       82.65      5.56 o 
  -8   1   7      982.57      925.96     20.55 o 
  -7   1   7       16.60       15.42      2.02 o 
  -6   1   7      117.15      123.03      4.22 o 
  -5   1   7       74.35       81.25      2.96 o 
  -4   1   7      170.75      178.45      5.84 o 
  -3   1   7      344.70      349.89      6.21 o 
  -2   1   7      153.35      159.52      2.82 o 
  -1   1   7     1628.51     1705.56     19.90 o 
   0   1   7        2.81        8.21      1.30 o 
   1   1   7     2800.07     2861.37     35.51 o 
   2   1   7      102.93      123.29      2.98 o 
   3   1   7        7.48        8.33      1.30 o 
   4   1   7       41.38       36.50      3.02 o 
   5   1   7       98.38       89.90      3.44 o 
   6   1   7        1.59        1.18      1.84 o 
   7   1   7        3.35       14.75      2.98 o 
   8   1   7        0.00        2.96      2.57 o 
   9   1   7       89.78       80.81      8.91 o 
 -11   2   7       27.61       28.21      5.56 o 
 -10   2   7        8.60        9.95      3.77 o 
  -9   2   7        9.86       12.16      2.95 o 
  -8   2   7      258.71      251.26      7.84 o 
  -7   2   7       57.55       65.09      3.27 o 
  -6   2   7       20.00       16.66      1.95 o 
  -5   2   7        0.03        1.14      1.39 o 
  -4   2   7     1594.69     1637.60     23.58 o 
  -3   2   7       83.36       96.96      2.36 o 
  -2   2   7      871.94      887.38     10.67 o 
  -1   2   7        0.36        1.22      1.14 o 
   0   2   7      179.27      162.10      3.95 o 
   1   2   7      107.24       92.60      2.43 o 
   2   2   7      138.39      133.19      3.11 o 
   3   2   7       35.79       38.53      2.10 o 
   4   2   7      497.77      508.03      9.90 o 
   5   2   7      185.36      171.75      4.96 o 
   6   2   7       12.59       15.87      3.07 o 
   7   2   7        4.19        2.01      1.88 o 
   8   2   7        0.00       -2.05      2.78 o 
   9   2   7       21.72       23.18      4.82 o 
 -11   3   7        1.68        2.97      3.15 o 
 -10   3   7        0.46        3.69      2.93 o 
  -9   3   7       21.84       28.10      3.61 o 
  -8   3   7      815.87      779.01     20.60 o 
  -7   3   7       40.59       41.95      2.73 o 
  -6   3   7      363.31      374.56      8.36 o 
  -5   3   7      443.24      414.35      8.15 o 
  -4   3   7       15.05       19.27      1.41 o 
  -3   3   7      163.66      165.19      5.46 o 
  -2   3   7      121.39      135.53      2.55 o 
  -1   3   7      427.53      410.90      7.52 o 
   0   3   7       68.77       78.00      3.69 o 
   1   3   7      164.15      175.98      2.96 o 
   2   3   7      611.48      579.86      8.77 o 
   3   3   7        2.12        3.80      1.98 o 
   4   3   7      516.80      526.98     10.36 o 
   5   3   7      290.97      293.60      8.91 o 
   6   3   7        2.75        0.85      1.53 o 
   7   3   7        1.46        3.77      2.10 o 
   8   3   7        9.97       10.19      3.49 o 
   9   3   7       27.76       26.87      5.21 o 
 -11   4   7        2.32       -2.31      3.15 o 
 -10   4   7       12.99       16.00      8.70 o 
  -9   4   7       18.10       28.00      4.67 o 
  -8   4   7       11.21       13.28      3.96 o 
  -7   4   7       31.33       36.10      3.29 o 
  -6   4   7       22.41       21.62      2.23 o 
  -5   4   7       81.45       73.83      5.27 o 
  -4   4   7        4.48        1.98      0.99 o 
  -3   4   7       16.04       17.34      2.16 o 
  -2   4   7       13.83       18.93      1.51 o 
  -1   4   7       48.55       46.18      2.21 o 
   0   4   7     1453.80     1437.82     24.52 o 
   1   4   7        9.45       16.79      2.86 o 
   2   4   7       39.75       43.78      3.10 o 
   3   4   7      286.56      280.46      6.12 o 
   4   4   7      148.01      146.09      4.41 o 
   5   4   7      183.02      165.19      6.34 o 
   6   4   7        8.18       15.39      3.67 o 
   7   4   7       19.35       16.02      2.97 o 
   8   4   7       81.58       76.13      5.74 o 
   9   4   7        4.79        2.11      4.84 o 
 -11   5   7        7.41        7.78      3.93 o 
 -10   5   7       16.10       24.37      5.16 o 
  -9   5   7       73.61       88.83      7.17 o 
  -8   5   7       33.70       33.00      3.99 o 
  -7   5   7       45.95       46.35      3.85 o 
  -6   5   7       38.62       41.60      3.65 o 
  -5   5   7      656.17      636.86     16.76 o 
  -4   5   7      621.32      662.76     10.88 o 
  -3   5   7      259.56      278.18      5.14 o 
  -2   5   7      208.65      201.28      3.63 o 
  -1   5   7       55.87       52.74      2.58 o 
   0   5   7      186.47      179.80      4.95 o 
   1   5   7      805.60      741.15     20.00 o 
   2   5   7       98.50      111.12      3.42 o 
   3   5   7      305.24      301.70      7.90 o 
   4   5   7        2.60        4.65      1.75 o 
   5   5   7      178.27      181.19      7.10 o 
   6   5   7      185.44      174.06      7.58 o 
   7   5   7       81.24       77.32      5.23 o 
   8   5   7       24.32       24.85      6.00 o 
 -10   6   7       19.47       31.23      6.01 o 
  -9   6   7      225.53      196.80     11.48 o 
  -8   6   7        9.30       22.66      4.63 o 
  -7   6   7        0.00        2.42      1.83 o 
  -6   6   7        4.84        4.24      1.97 o 
  -5   6   7      212.88      209.44      8.21 o 
  -4   6   7       57.44       58.64      3.09 o 
  -3   6   7     1329.79     1314.79     19.90 o 
  -2   6   7      180.08      190.91      6.82 o 
  -1   6   7       51.41       44.47      2.96 o 
   0   6   7      243.98      243.49      6.82 o 
   1   6   7       35.81       33.68      1.98 o 
   2   6   7       26.79       27.19      1.87 o 
   3   6   7      125.50      133.92      6.36 o 
   4   6   7      114.37      125.17      6.34 o 
   5   6   7       91.81       98.26      6.40 o 
   6   6   7      152.59      155.98      7.93 o 
   7   6   7        5.34        5.19      2.17 o 
   8   6   7        1.95        3.16      3.67 o 
 -10   7   7        0.00       -0.70      3.20 o 
  -9   7   7       35.76       46.45      5.91 o 
  -8   7   7        1.94        0.94      2.41 o 
  -7   7   7        6.97       10.29      3.97 o 
  -6   7   7       52.33       58.03      3.77 o 
  -5   7   7      161.07      137.69      7.99 o 
  -4   7   7        1.22        3.74      2.19 o 
  -3   7   7      282.07      294.72      7.62 o 
  -2   7   7       60.36       58.20      2.30 o 
  -1   7   7      724.79      671.03     12.83 o 
   0   7   7      240.95      259.18      5.16 o 
   1   7   7      112.60      117.94      4.19 o 
   2   7   7      119.43      112.78      3.80 o 
   3   7   7      462.94      418.07     10.34 o 
   4   7   7       27.38       32.58      3.10 o 
   5   7   7       30.65       39.14      3.97 o 
   6   7   7       67.73       77.96      5.08 o 
   7   7   7        2.83        5.71      3.14 o 
   8   7   7      116.99      115.05     11.00 o 
 -10   8   7        1.71        1.23      3.36 o 
  -9   8   7      118.01      106.75      9.04 o 
  -8   8   7        2.60        2.07      2.84 o 
  -7   8   7       11.88        7.72      3.09 o 
  -6   8   7        0.00        9.02      5.54 o 
  -5   8   7        2.16        3.42      1.88 o 
  -4   8   7      199.28      200.08      6.90 o 
  -3   8   7      220.19      225.63      7.26 o 
  -2   8   7      116.62      122.00      3.65 o 
  -1   8   7      246.56      237.33      5.48 o 
   0   8   7       16.75       23.19      1.97 o 
   1   8   7       36.43       28.20      1.99 o 
   2   8   7       13.23       13.90      1.81 o 
   3   8   7        2.25        1.61      1.66 o 
   4   8   7       91.79       97.76      5.57 o 
   5   8   7        4.03        3.44      2.07 o 
   6   8   7        1.34        0.60      1.92 o 
   7   8   7       22.63       39.04      6.58 o 
  -9   9   7       52.92       47.20      6.92 o 
  -8   9   7       74.03       60.71      7.41 o 
  -7   9   7       81.02       82.31      7.60 o 
  -6   9   7        5.29        6.89      2.46 o 
  -5   9   7      242.02      233.36      8.82 o 
  -4   9   7        8.07       12.30      2.78 o 
  -3   9   7        4.50        3.63      1.80 o 
  -2   9   7      184.03      163.90      6.20 o 
  -1   9   7       60.96       51.08      2.79 o 
   0   9   7       55.42       56.55      2.82 o 
   1   9   7      245.79      259.73      9.37 o 
   2   9   7        0.99       -1.11      1.12 o 
   3   9   7       15.64       16.01      4.47 o 
   4   9   7        0.58       -1.95      1.95 o 
   5   9   7        4.64        0.95      2.43 o 
   6   9   7        2.34        0.33      3.93 o 
   7   9   7        0.02        1.19      3.33 o 
  -9  10   7       81.54       70.13      9.91 o 
  -8  10   7       20.95       22.82      5.28 o 
  -7  10   7      282.39      245.66     14.03 o 
  -6  10   7        1.85        0.57      2.43 o 
  -5  10   7        0.00        1.78      1.72 o 
  -4  10   7       67.80       72.87      5.82 o 
  -3  10   7      178.86      166.23      6.88 o 
  -2  10   7       15.60       18.32      2.46 o 
  -1  10   7       44.54       53.52      4.77 o 
   0  10   7       44.28       44.85      2.84 o 
   1  10   7        9.93       12.69      2.37 o 
   2  10   7        5.46        1.43      1.94 o 
   3  10   7        0.29        0.18      1.82 o 
   4  10   7       77.17       72.90      6.18 o 
   5  10   7        1.33        2.81      3.40 o 
   6  10   7        0.03        5.07      4.31 o 
  -8  11   7        3.59        1.57      5.14 o 
  -7  11   7       23.88       34.02      5.59 o 
  -6  11   7       20.27       26.27      5.06 o 
  -5  11   7       29.65       32.31      5.30 o 
  -4  11   7      135.41      151.27     11.47 o 
  -3  11   7       71.20       77.34      4.89 o 
  -2  11   7       62.71       96.68     27.49 o 
  -1  11   7      130.08      102.51      6.73 o 
   0  11   7       15.96       14.78      2.82 o 
   1  11   7       97.74       69.40      7.99 o 
   2  11   7       11.62       24.65      4.28 o 
   3  11   7        1.00       -0.70      2.90 o 
   4  11   7      192.54      229.00     14.46 o 
   5  11   7      170.35      174.14     13.59 o 
   6  11   7       54.06       49.81      9.14 o 
  -7  12   7      185.38      186.90     15.77 o 
  -6  12   7        5.75        8.94      4.12 o 
  -5  12   7      117.37      126.47     11.97 o 
  -4  12   7       28.26       24.60      3.82 o 
  -3  12   7        0.31        0.09      2.05 o 
  -2  12   7        0.00        2.21      2.45 o 
  -1  12   7      109.43      114.21      7.61 o 
   0  12   7       71.86       86.94      5.59 o 
   1  12   7      116.39      123.29      7.46 o 
   2  12   7       94.33       90.64      6.99 o 
   3  12   7        1.31        1.75      3.26 o 
   4  12   7        5.32        7.00      5.10 o 
   5  12   7       24.26       44.10      8.09 o 
  -6  13   7       68.55       62.47      9.85 o 
  -5  13   7       37.02       37.83      7.29 o 
  -4  13   7       73.54       70.31      6.84 o 
  -3  13   7        0.60        2.53      2.48 o 
  -2  13   7        7.31       12.49      7.46 o 
  -1  13   7        8.54       10.34      3.36 o 
   0  13   7        6.81       11.95      3.52 o 
   1  13   7        8.76       21.57      5.47 o 
   2  13   7        1.50        0.53      2.26 o 
   3  13   7        0.69       -0.75      3.15 o 
   4  13   7        2.10        0.46      3.12 o 
  -5  14   7       33.82       27.45     11.97 o 
  -4  14   7       22.81       32.45      7.41 o 
  -3  14   7        0.04        2.25      3.55 o 
  -2  14   7       18.03       18.49      5.72 o 
  -1  14   7       20.27       19.85      4.55 o 
   0  14   7       58.22       59.11      7.78 o 
   1  14   7       10.81        5.79     13.00 o 
   2  14   7        0.95        2.33      3.47 o 
   3  14   7        4.43       25.70      7.74 o 
  -3  15   7       23.10       32.59      8.83 o 
  -2  15   7        9.86        6.89      3.75 o 
  -1  15   7       34.60       38.43      7.90 o 
   0  15   7        2.41        1.06      4.39 o 
   1  15   7       19.49       29.64      8.16 o 
 -10   0   8       75.10       95.82     14.17 o 
  -8   0   8       57.88       82.92      8.91 o 
  -6   0   8       41.53       46.59      3.85 o 
  -4   0   8        3.34       12.92      7.07 o 
  -2   0   8      545.62      555.41     10.74 o 
   0   0   8     1055.91      921.67     16.81 o 
   2   0   8      527.45      508.95     12.94 o 
   4   0   8      159.08      155.43      6.58 o 
   6   0   8      101.68       84.65      9.20 o 
   8   0   8        5.80       10.37      4.94 o 
 -11   1   8        0.00       20.92      7.95 o 
 -10   1   8       54.56       55.43      5.70 o 
  -9   1   8       72.37       65.18      4.71 o 
  -8   1   8      354.28      337.99      9.96 o 
  -7   1   8       60.27       72.36      4.22 o 
  -6   1   8       45.28       48.97      2.73 o 
  -5   1   8      204.01      202.67      5.00 o 
  -4   1   8      157.03      158.85      5.88 o 
  -3   1   8       60.93       69.90      2.59 o 
  -2   1   8        4.01        3.23      0.70 o 
  -1   1   8      973.92      948.45     10.41 o 
   0   1   8     1451.14     1345.43     29.01 o 
   1   1   8       87.04      102.89      2.54 o 
   2   1   8      101.94       95.08      3.97 o 
   3   1   8      172.14      179.00      6.92 o 
   4   1   8      118.77      149.10      4.81 o 
   5   1   8        9.53       13.24      2.52 o 
   6   1   8       39.20       43.78      4.57 o 
   7   1   8       15.72       12.56      3.58 o 
   8   1   8       58.09       50.79      5.86 o 
 -11   2   8       13.80       12.01      5.59 o 
 -10   2   8        0.05        5.17      2.97 o 
  -9   2   8      341.30      318.71     11.70 o 
  -8   2   8      103.32      116.12      7.06 o 
  -7   2   8       38.99       40.40      2.98 o 
  -6   2   8      142.15      146.81      4.99 o 
  -5   2   8       39.31       41.24      2.79 o 
  -4   2   8       95.76      109.51      3.31 o 
  -3   2   8       73.09       71.39      2.15 o 
  -2   2   8       75.12       87.67      3.47 o 
  -1   2   8     3868.59     3733.10     59.16 o 
   0   2   8      686.07      604.81     11.06 o 
   1   2   8      396.62      342.43      8.01 o 
   2   2   8      481.24      475.93      8.57 o 
   3   2   8       39.27       45.25      2.58 o 
   4   2   8       32.27       32.54      2.66 o 
   5   2   8        6.26        5.85      1.57 o 
   6   2   8      146.45      138.39      6.24 o 
   7   2   8       61.57       55.97      5.05 o 
   8   2   8        0.76       -0.18      2.43 o 
 -11   3   8        4.13        6.14      3.54 o 
 -10   3   8       85.88       79.51      7.00 o 
  -9   3   8       10.02        8.57      2.72 o 
  -8   3   8       24.34       34.39      3.84 o 
  -7   3   8       48.00       46.21      2.95 o 
  -6   3   8        2.72        3.34      1.33 o 
  -5   3   8       33.37       43.54      2.35 o 
  -4   3   8       30.33       23.92      1.65 o 
  -3   3   8      706.86      723.86     10.39 o 
  -2   3   8      601.05      599.52     11.20 o 
  -1   3   8      170.24      169.61      5.34 o 
   0   3   8      582.54      587.01     11.56 o 
   1   3   8        1.74        0.03      0.98 o 
   2   3   8      619.86      608.14     10.47 o 
   3   3   8       81.56       92.59      3.70 o 
   4   3   8      359.50      348.21      8.45 o 
   5   3   8      162.54      161.34      6.38 o 
   6   3   8        9.71        7.45      2.26 o 
   7   3   8        3.30        1.87      2.00 o 
   8   3   8       19.22       17.72      6.03 o 
 -11   4   8       18.12       15.49      4.43 o 
 -10   4   8       64.44       66.01      7.08 o 
  -9   4   8       72.37       77.36      6.21 o 
  -8   4   8      249.71      235.62     10.98 o 
  -7   4   8      869.69      832.68     21.17 o 
  -6   4   8       44.45       50.35      2.78 o 
  -5   4   8       73.63       74.68      3.00 o 
  -4   4   8      414.38      425.25      7.94 o 
  -3   4   8       71.27       65.69      3.25 o 
  -2   4   8      150.06      167.47      6.00 o 
  -1   4   8        3.61        5.57      1.35 o 
   0   4   8      793.20      734.69     15.71 o 
   1   4   8       53.32       47.89      2.66 o 
   2   4   8       48.26       49.69      2.05 o 
   3   4   8       59.81       61.92      3.87 o 
   4   4   8        0.76       -1.20      1.20 o 
   5   4   8       23.54       31.22      2.98 o 
   6   4   8        0.42        1.66      1.75 o 
   7   4   8       72.58       78.39      5.79 o 
   8   4   8        5.36        5.73      3.77 o 
 -10   5   8        3.85        1.62      3.43 o 
  -9   5   8        0.53        2.11      2.65 o 
  -8   5   8        0.60       -0.82      2.04 o 
  -7   5   8      129.21      123.85      5.68 o 
  -6   5   8      144.03      135.38      6.97 o 
  -5   5   8      129.85      128.77      6.53 o 
  -4   5   8      349.37      362.87      7.47 o 
  -3   5   8      301.62      313.95      6.01 o 
  -2   5   8       82.91       79.13      3.75 o 
  -1   5   8      532.32      518.88     11.45 o 
   0   5   8      775.41      800.92     16.36 o 
   1   5   8      131.63      131.62      4.82 o 
   2   5   8      576.09      585.45     15.89 o 
   3   5   8       87.75       86.92      3.28 o 
   4   5   8      868.38      848.92     19.50 o 
   5   5   8      103.62       97.61      5.40 o 
   6   5   8       17.58       18.15      2.99 o 
   7   5   8       90.11       87.13      6.90 o 
   8   5   8       24.81       21.52      6.71 o 
 -10   6   8        4.20        5.65      3.58 o 
  -9   6   8      151.74      139.80      9.67 o 
  -8   6   8        0.46        3.06      2.09 o 
  -7   6   8        1.65       -1.25      1.66 o 
  -6   6   8       77.06       92.48      5.89 o 
  -5   6   8      209.02      204.45      6.58 o 
  -4   6   8      159.29      166.90      4.48 o 
  -3   6   8        0.14        0.44      0.96 o 
  -2   6   8      248.86      261.90      7.25 o 
  -1   6   8        4.83        2.58      1.51 o 
   0   6   8      256.77      270.81      7.73 o 
   1   6   8       14.98       16.21      2.03 o 
   2   6   8     1416.88     1375.61     37.06 o 
   3   6   8      136.72      130.42      4.82 o 
   4   6   8       73.53       61.06      3.94 o 
   5   6   8       81.89       78.58      4.88 o 
   6   6   8      276.71      284.33     12.84 o 
   7   6   8       16.74       20.35      5.97 o 
   8   6   8        0.04        2.97      4.80 o 
 -10   7   8       73.40       83.16      8.71 o 
  -9   7   8        0.62        5.66      3.55 o 
  -8   7   8       15.65       12.15      5.07 o 
  -7   7   8       37.88       43.51      4.44 o 
  -6   7   8      313.62      314.76      9.70 o 
  -5   7   8        2.56        6.55      3.15 o 
  -4   7   8       23.88       22.37      2.47 o 
  -3   7   8      220.87      198.41      5.90 o 
  -2   7   8       49.11       44.40      3.81 o 
  -1   7   8       58.60       61.51      4.84 o 
   0   7   8      276.12      276.47      8.12 o 
   1   7   8        9.39       19.05      2.58 o 
   2   7   8      115.00      111.87      6.15 o 
   3   7   8       57.26       80.97      9.73 o 
   4   7   8        0.77        4.17      2.55 o 
   5   7   8       16.66       27.16      7.39 o 
   6   7   8       43.75       45.64      5.34 o 
   7   7   8       10.44        9.94      4.47 o 
  -9   8   8       26.26       38.75      6.14 o 
  -8   8   8        9.34       14.50      4.30 o 
  -7   8   8        2.94        6.61      2.42 o 
  -6   8   8       64.24       73.67      5.22 o 
  -5   8   8        0.28        9.97      6.56 o 
  -4   8   8      212.02      203.12      7.00 o 
  -3   8   8        9.26       11.01      2.60 o 
  -2   8   8        0.12        4.98      1.69 o 
  -1   8   8       87.54       78.83      4.18 o 
   0   8   8       66.00       68.46      3.87 o 
   1   8   8      116.51      109.56      5.13 o 
   2   8   8        3.51        1.14      1.74 o 
   3   8   8       43.81       51.14      5.36 o 
   4   8   8      147.52      146.45     14.47 o 
   5   8   8       89.00       94.43      7.29 o 
   6   8   8       25.80       35.54      6.03 o 
   7   8   8       42.93       50.70      7.58 o 
  -9   9   8        0.05       -3.17      4.84 o 
  -8   9   8       12.15       11.12      4.25 o 
  -7   9   8       39.74       43.48      5.34 o 
  -6   9   8       29.69       29.10      3.68 o 
  -5   9   8      225.77      234.77      9.01 o 
  -4   9   8      188.92      171.38      7.04 o 
  -3   9   8      254.23      244.76     10.30 o 
  -2   9   8       60.33       58.74      3.73 o 
  -1   9   8        3.23        5.15      1.93 o 
   0   9   8       92.88       90.69      4.91 o 
   1   9   8       25.52       33.90      3.44 o 
   2   9   8      185.81      170.35      7.10 o 
   3   9   8       97.64      101.54      6.55 o 
   4   9   8        6.69       12.29      3.62 o 
   5   9   8       31.07       33.68      4.61 o 
   6   9   8       61.72       69.41      8.42 o 
  -8  10   8      117.93      102.58     12.09 o 
  -7  10   8       25.40       28.26      6.36 o 
  -6  10   8        3.00        9.27      6.36 o 
  -5  10   8       34.68       36.83      4.47 o 
  -4  10   8       53.04       50.58      8.72 o 
  -3  10   8       33.09       34.07      4.20 o 
  -2  10   8      640.50      584.30     19.48 o 
  -1  10   8       13.73        9.55      2.08 o 
   0  10   8      333.23      284.66     10.23 o 
   1  10   8        0.08        6.37      4.11 o 
   2  10   8        0.43        1.02      2.35 o 
   3  10   8       78.85       84.33      6.93 o 
   4  10   8       68.88       60.81      5.89 o 
   5  10   8        8.47       49.72     31.27 o 
   6  10   8       41.91       30.36     15.89 o 
  -8  11   8       84.50      110.11     13.36 o 
  -7  11   8        0.77        3.95      3.85 o 
  -6  11   8       71.47       84.77     10.10 o 
  -5  11   8      123.48      124.89      8.81 o 
  -4  11   8      101.56       96.52      6.98 o 
  -3  11   8       70.12       72.17      6.31 o 
  -2  11   8        4.96        5.98      2.89 o 
  -1  11   8        0.08        0.36      1.85 o 
   0  11   8       37.17       37.27      3.56 o 
   1  11   8      124.42      126.16      7.87 o 
   2  11   8       20.59       25.16      3.93 o 
   3  11   8       80.87       79.24      7.22 o 
   4  11   8        4.49        8.42      8.31 o 
   5  11   8        5.92        2.89      3.08 o 
  -7  12   8       83.78       68.06     10.36 o 
  -6  12   8        2.88        1.98      4.06 o 
  -5  12   8       26.86       39.07      7.56 o 
  -4  12   8       35.37       44.53      5.41 o 
  -3  12   8       12.85       14.63      3.62 o 
  -2  12   8      119.69      110.64      7.90 o 
  -1  12   8        1.70        2.06      2.28 o 
   0  12   8        6.41        2.69      2.95 o 
   1  12   8       77.64       73.85      6.76 o 
   2  12   8        2.31        8.26      6.27 o 
   3  12   8       75.74       72.40      8.83 o 
   4  12   8       63.27       54.36     10.56 o 
  -6  13   8       31.09       43.17      8.10 o 
  -5  13   8        0.21        4.38      4.75 o 
  -4  13   8        6.02       11.60      7.28 o 
  -3  13   8        1.32        8.59      5.98 o 
  -2  13   8       19.66       18.23      4.37 o 
  -1  13   8        0.21       -2.12      2.97 o 
   0  13   8      115.55      136.01     10.96 o 
   1  13   8       34.02       34.70      6.78 o 
   2  13   8        0.06       -4.73      4.73 o 
   3  13   8       50.05       38.78      7.12 o 
  -4  14   8      142.81      154.64     14.18 o 
  -3  14   8       14.18       14.77      4.10 o 
  -2  14   8       48.85       46.94      6.31 o 
  -1  14   8       18.18       27.20      6.53 o 
   0  14   8        1.12        5.40      3.54 o 
   1  14   8        0.21       -2.96      4.87 o 
   2  14   8        2.02        3.83      5.36 o 
  -1  15   8        1.90        4.53      4.94 o 
 -11   0   9       42.30       34.51     10.46 o 
  -9   0   9        9.87       19.52      5.91 o 
  -7   0   9        3.23       10.45      2.69 o 
  -5   0   9        6.34       19.24      5.28 o 
  -3   0   9        1.50        0.69      1.11 o 
  -1   0   9       59.21       45.00      2.04 o 
   1   0   9        0.82        5.16      3.39 o 
   3   0   9      117.14      142.67      6.47 o 
   5   0   9     1057.74      945.74     28.47 o 
   7   0   9      103.01       71.73      8.57 o 
 -11   1   9        0.63       -0.86      3.57 o 
 -10   1   9      196.15      173.63      9.20 o 
  -9   1   9      129.97      111.28      5.99 o 
  -8   1   9       27.14       29.79      3.04 o 
  -7   1   9      296.99      312.82      9.06 o 
  -6   1   9       37.70       48.16      2.99 o 
  -5   1   9       99.31      110.41      4.60 o 
  -4   1   9      255.90      262.04      6.43 o 
  -3   1   9      102.86      133.17      3.14 o 
  -2   1   9      302.89      296.39      8.52 o 
  -1   1   9      100.92       88.21      3.14 o 
   0   1   9     1312.91     1255.67     27.67 o 
   1   1   9       48.25       45.95      2.47 o 
   2   1   9       45.74       46.87      2.33 o 
   3   1   9       41.62       41.81      2.47 o 
   4   1   9        3.47        3.32      1.46 o 
   5   1   9      136.35      135.53      5.56 o 
   6   1   9       64.11       50.43      3.88 o 
   7   1   9       14.95       15.84      3.64 o 
   8   1   9       12.99        9.61      4.08 o 
 -11   2   9       12.26        2.32      3.74 o 
 -10   2   9       91.33       80.98      8.07 o 
  -9   2   9      147.70      145.52      7.62 o 
  -8   2   9       10.19       17.21      2.71 o 
  -7   2   9        6.76       10.75      2.93 o 
  -6   2   9      141.59      125.00      5.98 o 
  -5   2   9       65.58       68.97      3.25 o 
  -4   2   9       47.31       56.54      2.50 o 
  -3   2   9      239.22      235.24      4.70 o 
  -2   2   9      190.54      212.03      5.64 o 
  -1   2   9      271.25      259.71      6.61 o 
   0   2   9     1143.25     1126.65     21.15 o 
   1   2   9      186.18      181.09      5.29 o 
   2   2   9      302.64      306.62      6.54 o 
   3   2   9       10.42       11.12      2.74 o 
   4   2   9        1.38        5.63      2.55 o 
   5   2   9       17.64       22.13      2.28 o 
   6   2   9       16.55       21.71      2.91 o 
   7   2   9        0.47        0.13      2.17 o 
   8   2   9       24.58       19.56      5.30 o 
 -11   3   9       29.03       31.73      6.92 o 
 -10   3   9      166.46      145.26      9.78 o 
  -9   3   9       22.15       29.89      4.08 o 
  -8   3   9      126.92      112.09      6.00 o 
  -7   3   9       12.87       11.11      2.02 o 
  -6   3   9       52.59       51.76      3.39 o 
  -5   3   9       17.02       22.21      3.36 o 
  -4   3   9       48.88       48.48      3.49 o 
  -3   3   9      201.99      206.95      5.48 o 
  -2   3   9        0.08       -1.21      1.21 o 
  -1   3   9      851.71      806.35     18.09 o 
   0   3   9        6.40        4.13      1.72 o 
   1   3   9        4.51        7.70      2.22 o 
   2   3   9      101.81       94.99      4.25 o 
   3   3   9      685.50      665.36     12.94 o 
   4   3   9        1.22       -0.02      2.60 o 
   5   3   9        0.93       -0.14      2.29 o 
   6   3   9       56.58       48.22      4.24 o 
   7   3   9        0.63        1.69      2.96 o 
   8   3   9        0.64        1.57      3.32 o 
 -10   4   9        0.81        2.30      2.89 o 
  -9   4   9        8.13       11.44      3.65 o 
  -8   4   9        7.42        5.94      2.55 o 
  -7   4   9        2.01        5.72      2.14 o 
  -6   4   9      102.14      100.22      4.51 o 
  -5   4   9      280.40      297.51      7.07 o 
  -4   4   9       28.66       31.03      1.94 o 
  -3   4   9       42.49       46.32      3.62 o 
  -2   4   9      585.96      551.60     12.07 o 
  -1   4   9      205.43      190.84      6.57 o 
   0   4   9      229.99      241.52      7.07 o 
   1   4   9      131.27      133.66      5.17 o 
   2   4   9      211.42      213.03      6.96 o 
   3   4   9      335.68      323.50     10.94 o 
   4   4   9       19.40       20.27      2.16 o 
   5   4   9       13.23       22.24      3.45 o 
   6   4   9      192.34      181.16      9.99 o 
   7   4   9       54.66       64.97      7.24 o 
   8   4   9        0.17       -1.00      3.42 o 
 -10   5   9       31.66       33.13      5.68 o 
  -9   5   9        1.65        1.42      3.22 o 
  -8   5   9        4.37        4.97      2.40 o 
  -7   5   9        4.72       10.44      3.38 o 
  -6   5   9        2.37        6.68      3.66 o 
  -5   5   9       88.96       92.22      4.39 o 
  -4   5   9       35.85       48.31      4.00 o 
  -3   5   9      232.89      220.56      6.21 o 
  -2   5   9        0.96       -0.16      1.56 o 
  -1   5   9      501.97      486.81     11.68 o 
   0   5   9       50.28       50.38      6.79 o 
   1   5   9       25.61       26.01      2.45 o 
   2   5   9      418.77      404.82     11.06 o 
   3   5   9       41.16       54.05      4.64 o 
   4   5   9      117.35      112.06      6.86 o 
   5   5   9      117.83      119.53      7.52 o 
   6   5   9       13.41        8.95      3.23 o 
   7   5   9       13.53       13.37      4.04 o 
 -10   6   9       19.41       24.35      6.36 o 
  -9   6   9        7.09       10.47      3.67 o 
  -8   6   9        0.03        8.21      4.81 o 
  -7   6   9       51.31       56.72      4.39 o 
  -6   6   9      117.51      134.51      6.47 o 
  -5   6   9        0.64        3.02      1.76 o 
  -4   6   9      121.66      115.65      4.68 o 
  -3   6   9        4.45        8.44      1.82 o 
  -2   6   9      558.37      540.08     12.95 o 
  -1   6   9       34.18       42.01      2.89 o 
   0   6   9       39.72       38.59      2.93 o 
   1   6   9       80.74       77.42      4.37 o 
   2   6   9       42.16       38.42      4.07 o 
   3   6   9      128.87      122.52      5.68 o 
   4   6   9       15.99       28.78      3.90 o 
   5   6   9       34.16       51.95      5.90 o 
   6   6   9        0.20        0.49      2.55 o 
   7   6   9       22.61       22.37      4.67 o 
 -10   7   9        0.58        4.84      4.97 o 
  -9   7   9       49.15       45.48      7.71 o 
  -8   7   9        9.79       17.01      6.71 o 
  -7   7   9        6.44       13.78      3.73 o 
  -6   7   9        2.39        1.99      1.94 o 
  -5   7   9      279.30      268.46     10.96 o 
  -4   7   9      404.14      404.65     13.39 o 
  -3   7   9      121.42      129.34      4.91 o 
  -2   7   9        1.26        4.82      1.67 o 
  -1   7   9       46.04       51.33      4.55 o 
   0   7   9      329.69      334.67      9.80 o 
   1   7   9        3.72        1.62      1.67 o 
   2   7   9       40.83       41.99      3.47 o 
   3   7   9       55.86       52.70      5.98 o 
   4   7   9       11.12       16.23      4.36 o 
   5   7   9       46.87       55.81      6.23 o 
   6   7   9      142.09      143.54     10.12 o 
   7   7   9       12.49       24.22      8.93 o 
  -9   8   9       35.54       40.37      7.79 o 
  -8   8   9        0.00        0.87      3.14 o 
  -7   8   9        8.24       13.33      7.47 o 
  -6   8   9       36.99       39.77      5.82 o 
  -5   8   9      212.30      212.12     10.04 o 
  -4   8   9       14.84       19.09      3.26 o 
  -3   8   9        0.00        1.18      1.95 o 
  -2   8   9      245.94      228.43      7.55 o 
  -1   8   9       66.21       61.66      4.02 o 
   0   8   9       22.59       28.33      2.95 o 
   1   8   9        0.14       -0.04      1.86 o 
   2   8   9      116.59      121.48      5.75 o 
   3   8   9       17.37       25.58      3.76 o 
   4   8   9       60.83       58.94      6.08 o 
   5   8   9       59.28       51.15      6.04 o 
   6   8   9       71.33       75.38      7.45 o 
  -9   9   9       36.42       41.96      7.97 o 
  -8   9   9       34.86       23.64      6.68 o 
  -7   9   9        0.83       -0.60      2.99 o 
  -6   9   9        7.17        6.96      2.92 o 
  -5   9   9      197.04      200.09     10.06 o 
  -4   9   9        2.27        3.10      2.79 o 
  -3   9   9      190.17      182.32      8.78 o 
  -2   9   9       99.79      104.36      5.19 o 
  -1   9   9       18.23       19.83      3.84 o 
   0   9   9       34.93       35.91      3.58 o 
   1   9   9        6.84        2.74      1.91 o 
   2   9   9      109.64      102.43      7.02 o 
   3   9   9        0.43       -1.10      2.44 o 
   4   9   9        5.65        7.01      3.49 o 
   5   9   9        4.79        8.57      3.34 o 
   6   9   9       44.72       63.88     12.21 o 
  -8  10   9       43.54       40.43     18.37 o 
  -7  10   9       55.17       44.98      7.92 o 
  -6  10   9        3.87        0.12      2.09 o 
  -5  10   9       18.13       19.62      3.83 o 
  -4  10   9        0.00        3.15      2.55 o 
  -3  10   9      274.82      263.52     11.62 o 
  -2  10   9       61.32       82.26      9.30 o 
  -1  10   9       26.63       26.60      2.98 o 
   0  10   9       20.10       25.40      3.60 o 
   1  10   9       41.93       50.27      4.76 o 
   2  10   9       36.63       43.13      4.99 o 
   3  10   9       36.34       50.10      5.85 o 
   4  10   9        5.33       10.78      4.55 o 
   5  10   9       62.38       69.00      9.35 o 
  -7  11   9       27.95       46.33     14.73 o 
  -6  11   9       88.99       83.40     11.94 o 
  -5  11   9        3.69        4.52      2.77 o 
  -4  11   9      219.21      219.86     15.15 o 
  -3  11   9       15.60       15.02      3.62 o 
  -2  11   9       27.42       42.91      5.25 o 
  -1  11   9        1.41        7.41      3.03 o 
   0  11   9       32.69       34.01      4.00 o 
   1  11   9        0.05        2.12      2.70 o 
   2  11   9        0.45        2.36      2.92 o 
   3  11   9        9.17        4.91      3.38 o 
   4  11   9       96.12      110.83     12.01 o 
  -6  12   9       14.47       11.28      5.70 o 
  -5  12   9       10.86        8.34      4.95 o 
  -4  12   9      104.33      110.18      8.42 o 
  -3  12   9       40.45       37.07      5.26 o 
  -2  12   9       31.65       35.14      5.56 o 
  -1  12   9       43.35       57.02      6.01 o 
   0  12   9       75.25       76.86      6.61 o 
   1  12   9        3.50        2.20      2.69 o 
   2  12   9        9.56        6.31      3.47 o 
   3  12   9        6.29       25.58      7.87 o 
   4  12   9        2.37        5.12      4.54 o 
  -5  13   9       35.02       40.72      8.35 o 
  -4  13   9       37.39       34.73      5.97 o 
  -3  13   9        8.53        6.29      3.39 o 
  -2  13   9       31.02       24.49      5.10 o 
  -1  13   9       45.75       51.85      5.87 o 
   0  13   9       12.94        3.19      3.46 o 
   1  13   9        0.62        0.74      2.97 o 
   2  13   9        1.23        4.08      5.33 o 
  -3  14   9        1.86        0.48      2.72 o 
  -2  14   9       10.56       11.54      4.18 o 
  -1  14   9       14.67       15.29      7.16 o 
   0  14   9       32.60       23.10      6.75 o 
   1  14   9       32.09       39.95      9.58 o 
 -10   0  10       10.02       15.89      5.24 o 
  -8   0  10       10.19       12.73      3.51 o 
  -6   0  10       85.17      115.77      6.73 o 
  -4   0  10      524.20      551.25     15.10 o 
  -2   0  10        7.56        5.03      1.15 o 
   0   0  10        9.24        7.21      1.31 o 
   2   0  10        1.78        2.21      1.44 o 
   4   0  10       39.15       42.34      4.18 o 
   6   0  10        4.12       -1.86      4.23 o 
 -11   1  10       25.62       28.94     10.96 o 
 -10   1  10      111.27      106.15     16.71 o 
  -9   1  10       84.97       79.63      5.93 o 
  -8   1  10        2.24        0.32      1.57 o 
  -7   1  10       71.09       76.08      4.09 o 
  -6   1  10      260.78      267.68     10.64 o 
  -5   1  10        4.09        3.60      1.63 o 
  -4   1  10      442.86      488.03      9.37 o 
  -3   1  10       56.07       49.18      2.82 o 
  -2   1  10        0.54        4.68      1.32 o 
  -1   1  10       49.82       45.03      2.33 o 
   0   1  10       54.35       50.47      2.67 o 
   1   1  10       93.70       79.63      3.46 o 
   2   1  10       59.15       40.70      3.17 o 
   3   1  10       37.18       36.57      2.52 o 
   4   1  10       60.63       52.86      3.07 o 
   5   1  10        6.40        8.89      1.95 o 
   6   1  10       11.80        7.36      2.83 o 
   7   1  10       34.65       24.94      6.85 o 
 -10   2  10       43.93       48.48      6.79 o 
  -9   2  10        0.79       -2.83      2.83 o 
  -8   2  10       29.40       31.11      3.27 o 
  -7   2  10      132.84      129.15      5.49 o 
  -6   2  10      105.45      107.11      5.15 o 
  -5   2  10       15.73       24.40      3.48 o 
  -4   2  10      127.85      142.35      6.52 o 
  -3   2  10      343.01      348.91      8.38 o 
  -2   2  10       10.65       14.51      2.18 o 
  -1   2  10       24.03       23.54      2.06 o 
   0   2  10       31.43       32.13      3.19 o 
   1   2  10       84.14       79.27      3.65 o 
   2   2  10        4.37        6.98      3.32 o 
   3   2  10      137.02      139.39      7.53 o 
   4   2  10      102.65       97.37      4.85 o 
   5   2  10       58.30       59.29      5.28 o 
   6   2  10        0.05        0.12      2.06 o 
   7   2  10       81.37       77.17      8.40 o 
 -10   3  10        2.07        4.24      3.18 o 
  -9   3  10        0.05        5.00      4.72 o 
  -8   3  10        6.84       19.37      5.83 o 
  -7   3  10        5.99       17.31      3.29 o 
  -6   3  10        6.32       12.07      3.06 o 
  -5   3  10       11.16       12.95      2.08 o 
  -4   3  10       88.13       88.43      4.21 o 
  -3   3  10       12.09       18.50      4.16 o 
  -2   3  10       91.79       86.17      4.60 o 
  -1   3  10       18.49       26.94      2.73 o 
   0   3  10      130.20      131.83      5.30 o 
   1   3  10      479.50      458.94     11.55 o 
   2   3  10       84.84       90.45      6.32 o 
   3   3  10       85.42       88.62      4.62 o 
   4   3  10        0.07        1.71      2.24 o 
   5   3  10        2.60        3.87      2.56 o 
   6   3  10      162.26      148.36      9.09 o 
   7   3  10        2.87        2.67      3.61 o 
 -10   4  10      102.61       88.81     10.03 o 
  -9   4  10       57.48       57.90      5.24 o 
  -8   4  10       57.38       53.04      4.37 o 
  -7   4  10      135.76      122.66      7.79 o 
  -6   4  10      121.17      114.60      4.63 o 
  -5   4  10       55.55       60.36      5.23 o 
  -4   4  10       23.74       28.15      2.70 o 
  -3   4  10       24.21       29.94      3.16 o 
  -2   4  10      287.96      290.15      8.07 o 
  -1   4  10       54.37       45.16      2.93 o 
   0   4  10        9.59        6.58      1.71 o 
   1   4  10      808.49      774.05     17.69 o 
   2   4  10       47.59       45.01      3.46 o 
   3   4  10        1.26        8.32      3.16 o 
   4   4  10       15.44       17.48      2.85 o 
   5   4  10       27.87       46.03      8.13 o 
   6   4  10       58.90       57.43      6.08 o 
   7   4  10       16.70       17.34      6.52 o 
 -10   5  10        3.05        0.80      4.06 o 
  -9   5  10        3.37       -1.90      5.08 o 
  -8   5  10       28.43       26.95      4.06 o 
  -7   5  10        9.11        5.54      2.85 o 
  -6   5  10        2.42        3.82      2.40 o 
  -5   5  10       51.71       53.35      3.68 o 
  -4   5  10       86.50       94.94      4.62 o 
  -3   5  10        0.98        0.81      1.27 o 
  -2   5  10      882.29      888.77     28.87 o 
  -1   5  10      117.46      111.21      4.81 o 
   0   5  10     1007.62      999.20     22.44 o 
   1   5  10       44.66       47.04      3.38 o 
   2   5  10      843.16      799.36     19.31 o 
   3   5  10       75.93       67.30      8.32 o 
   4   5  10       14.67       13.95      3.14 o 
   5   5  10       30.63       39.57      5.89 o 
   6   5  10       11.29        8.70      3.40 o 
   7   5  10        0.07       -1.01      3.39 o 
 -10   6  10        2.50        6.08      4.97 o 
  -9   6  10       12.18       15.22      5.21 o 
  -8   6  10      229.70      191.92     10.90 o 
  -7   6  10        0.31        1.61      2.26 o 
  -6   6  10      236.82      223.33     10.60 o 
  -5   6  10        0.20        2.53      2.31 o 
  -4   6  10      347.69      343.96     10.23 o 
  -3   6  10        7.54        3.95      1.69 o 
  -2   6  10        9.06        9.68      1.98 o 
  -1   6  10       12.95       14.97      2.60 o 
   0   6  10        0.04       -0.60      1.48 o 
   1   6  10        0.06       -1.54      1.58 o 
   2   6  10       47.74       47.92      4.26 o 
   3   6  10        4.57        7.11      2.29 o 
   4   6  10       59.81       68.28      5.84 o 
   5   6  10       12.64       29.66      4.44 o 
   6   6  10        0.54        0.32      2.43 o 
  -9   7  10        4.34        3.15      3.58 o 
  -8   7  10        8.47        8.19      4.25 o 
  -7   7  10      211.67      205.82     11.56 o 
  -6   7  10        0.19        0.21      2.52 o 
  -5   7  10      107.05      113.16      7.28 o 
  -4   7  10       37.92       32.26      5.05 o 
  -3   7  10       15.45       16.45      2.86 o 
  -2   7  10       57.68       52.44      3.44 o 
  -1   7  10       51.68       58.67      4.56 o 
   0   7  10      101.44       95.41      6.85 o 
   1   7  10       57.33       65.30      4.52 o 
   2   7  10        3.50        0.69      1.87 o 
   3   7  10        1.90        3.58      2.59 o 
   4   7  10        5.57       -1.60      2.60 o 
   5   7  10       97.06       99.44      7.78 o 
   6   7  10       44.36       44.30      6.50 o 
  -9   8  10        6.40        8.81      6.81 o 
  -8   8  10       46.06       44.63     10.38 o 
  -7   8  10       13.02        8.37      3.30 o 
  -6   8  10        8.34        4.74      3.05 o 
  -5   8  10       10.82        9.46      2.96 o 
  -4   8  10       89.19       82.06      8.84 o 
  -3   8  10      112.23      109.06      6.91 o 
  -2   8  10        8.27       13.45      3.56 o 
  -1   8  10        4.34        1.34      1.73 o 
   0   8  10        8.59        8.03      2.22 o 
   1   8  10       15.39       26.51      3.59 o 
   2   8  10       10.29       15.96      3.49 o 
   3   8  10       22.11       28.76      4.49 o 
   4   8  10       45.09       52.61      5.96 o 
   5   8  10        0.12        3.31      3.49 o 
   6   8  10       32.98       35.91      7.37 o 
  -8   9  10        1.87       11.09      5.29 o 
  -7   9  10        0.53       -1.29      3.27 o 
  -6   9  10      103.71       99.84      8.14 o 
  -5   9  10      159.56      151.36      9.09 o 
  -4   9  10      122.39      110.53      7.33 o 
  -3   9  10       17.73       13.81      3.23 o 
  -2   9  10        6.65        4.57      1.90 o 
  -1   9  10       24.37       21.57      2.93 o 
   0   9  10        5.06        2.92      2.13 o 
   1   9  10       33.62       28.93      3.43 o 
   2   9  10      176.84      157.85      9.17 o 
   3   9  10        6.78        5.38      3.19 o 
   4   9  10        0.02       -1.33      2.86 o 
   5   9  10       59.56       61.03      7.26 o 
  -8  10  10       37.08       36.16     12.55 o 
  -7  10  10       10.13        9.98      5.31 o 
  -6  10  10       14.04       29.75      5.75 o 
  -5  10  10        3.26        2.88      3.26 o 
  -4  10  10      218.15      186.30     10.70 o 
  -3  10  10      113.64      131.81      8.69 o 
  -2  10  10       11.35       12.74      6.92 o 
  -1  10  10       18.12       19.24      3.45 o 
   0  10  10        6.99        6.63      2.46 o 
   1  10  10        6.51        3.02      2.28 o 
   2  10  10        7.55       12.27      3.41 o 
   3  10  10       26.09       31.29      4.78 o 
   4  10  10       41.44       42.92      5.73 o 
  -7  11  10        0.03        3.42      4.65 o 
  -6  11  10        7.06       28.44     12.52 o 
  -5  11  10        0.31       -0.49      2.25 o 
  -4  11  10        6.32        3.18      2.79 o 
  -3  11  10        2.79        3.05      3.50 o 
  -2  11  10      133.69      121.32     10.56 o 
  -1  11  10       44.21       48.50      5.36 o 
   0  11  10       13.99       19.17      4.69 o 
   1  11  10        0.96        1.29      2.33 o 
   2  11  10       49.14       57.60      6.43 o 
   3  11  10       52.80       59.03      6.94 o 
   4  11  10      159.36      176.83     14.26 o 
  -6  12  10       14.65       19.09      6.25 o 
  -5  12  10        1.83        4.26      4.57 o 
  -4  12  10       10.41       15.85      5.71 o 
  -3  12  10        6.03       17.89      9.70 o 
  -2  12  10        3.52        0.58      2.61 o 
  -1  12  10       12.32       19.04      4.99 o 
   0  12  10       36.24       30.11      6.06 o 
   1  12  10       45.11       62.79      8.02 o 
   2  12  10       15.01        7.27      3.72 o 
   3  12  10        5.26       24.46      6.33 o 
  -4  13  10       46.15       44.89      8.24 o 
  -3  13  10       10.31       12.45      4.20 o 
  -2  13  10        0.53       -2.30      2.85 o 
  -1  13  10       62.26       60.20      7.86 o 
   0  13  10        1.06        2.74      3.18 o 
   1  13  10        6.47        1.96      3.39 o 
  -9   0  11      109.94       98.81     11.52 o 
  -7   0  11       46.45       45.90      5.89 o 
  -5   0  11       54.34       57.06      4.63 o 
  -3   0  11        6.79       13.90      4.46 o 
  -1   0  11        9.03       16.33      3.72 o 
   1   0  11        0.01        1.64      7.50 o 
   3   0  11      134.12      112.40      8.42 o 
   5   0  11        2.35        5.07      3.63 o 
   7   0  11        4.78        1.18      5.73 o 
 -10   1  11       19.88       21.77      4.55 o 
  -9   1  11       37.02       41.90      6.11 o 
  -8   1  11      143.16      138.06      6.27 o 
  -7   1  11        5.47        4.04      1.83 o 
  -6   1  11        0.00       -0.01      1.17 o 
  -5   1  11      194.33      205.56      7.01 o 
  -4   1  11      136.06      138.84      5.46 o 
  -3   1  11      108.17      116.11      4.66 o 
  -2   1  11        1.72        1.50      1.25 o 
  -1   1  11       17.27       17.47      2.09 o 
   0   1  11       61.98       58.69      2.94 o 
   1   1  11       48.96       54.28      3.26 o 
   2   1  11       15.16       22.59      2.54 o 
   3   1  11       79.46       69.80      3.91 o 
   4   1  11       29.58       29.91      3.68 o 
   5   1  11        5.94        3.68      1.93 o 
   6   1  11       12.24       15.85      5.72 o 
   7   1  11       18.08       23.86     11.26 o 
 -10   2  11       21.25       36.64      9.37 o 
  -9   2  11       12.60       10.07      3.02 o 
  -8   2  11       58.21       61.50      4.23 o 
  -7   2  11       24.99       20.09      3.01 o 
  -6   2  11       29.09       37.54      3.68 o 
  -5   2  11       45.40       46.42      3.48 o 
  -4   2  11       22.17       30.76      5.09 o 
  -3   2  11        8.22        6.06      1.65 o 
  -2   2  11      196.52      204.55      6.19 o 
  -1   2  11       78.30       73.47      3.64 o 
   0   2  11       51.09       43.70      4.23 o 
   1   2  11      186.79      170.39      7.45 o 
   2   2  11       18.92       25.65      3.77 o 
   3   2  11        0.25       -0.78      1.49 o 
   4   2  11      283.00      249.21      9.56 o 
   5   2  11       27.45       35.51      4.40 o 
   6   2  11        0.16        0.12      2.35 o 
   7   2  11        2.08        4.90      4.84 o 
 -10   3  11        4.70        0.95      3.41 o 
  -9   3  11      218.13      176.71     10.98 o 
  -8   3  11       91.77       98.98      6.71 o 
  -7   3  11        5.95        6.17      2.39 o 
  -6   3  11       69.09       86.91      5.23 o 
  -5   3  11       42.44       51.82      4.30 o 
  -4   3  11      160.54      157.86      5.80 o 
  -3   3  11        4.28        1.90      2.29 o 
  -2   3  11       29.71       34.86      3.76 o 
  -1   3  11       34.89       43.91      3.38 o 
   0   3  11      199.60      179.47      6.38 o 
   1   3  11      129.92      118.30      7.73 o 
   2   3  11        6.17        1.81      1.52 o 
   3   3  11        8.57       11.81      4.39 o 
   4   3  11       56.34       57.07      4.22 o 
   5   3  11        0.96        3.00      2.77 o 
   6   3  11        9.01        7.61      3.79 o 
 -10   4  11        0.06        2.78      3.67 o 
  -9   4  11       40.01       59.98      6.96 o 
  -8   4  11      188.63      171.42     10.41 o 
  -7   4  11       54.08       63.59      7.86 o 
  -6   4  11      322.97      320.51     10.29 o 
  -5   4  11        9.15       28.19      8.91 o 
  -4   4  11      208.72      203.38      7.60 o 
  -3   4  11       45.31       43.61      3.18 o 
  -2   4  11        1.27        3.35      1.49 o 
  -1   4  11      148.61      146.20      6.11 o 
   0   4  11       13.21       19.56      2.70 o 
   1   4  11       74.78       93.38      5.72 o 
   2   4  11        6.59        8.59      2.17 o 
   3   4  11        7.26       12.02      3.59 o 
   4   4  11       13.04       21.94      4.45 o 
   5   4  11        0.92        8.14      3.21 o 
   6   4  11       59.39       60.45      7.02 o 
 -10   5  11        6.87        5.94      4.80 o 
  -9   5  11        0.01        3.29      3.68 o 
  -8   5  11        3.49       14.68      5.02 o 
  -7   5  11       54.94       54.75      7.12 o 
  -6   5  11        6.93       10.08      2.94 o 
  -5   5  11       97.86       92.84      4.93 o 
  -4   5  11      177.88      178.02      6.98 o 
  -3   5  11       79.33       79.91      4.40 o 
  -2   5  11       41.77       41.53      4.53 o 
  -1   5  11        3.99        8.76      3.70 o 
   0   5  11       60.19       54.86      4.08 o 
   1   5  11      105.75      105.50      5.63 o 
   2   5  11        1.33        2.27      1.83 o 
   3   5  11       15.43       21.98      5.94 o 
   4   5  11        0.68       -0.48      2.28 o 
   5   5  11       22.84       24.67      4.27 o 
   6   5  11        1.21        3.42      2.92 o 
  -9   6  11       11.65       15.92      8.16 o 
  -8   6  11        0.47        1.14      2.54 o 
  -7   6  11       33.45       45.19      7.69 o 
  -6   6  11        0.78        1.62      2.26 o 
  -5   6  11       68.77       79.10      9.16 o 
  -4   6  11       46.44       43.29      3.51 o 
  -3   6  11      479.43      498.83     13.51 o 
  -2   6  11        6.64       11.96      2.38 o 
  -1   6  11      855.43      828.65     20.86 o 
   0   6  11      104.48      112.18      5.62 o 
   1   6  11      384.20      365.67     12.01 o 
   2   6  11       19.23       27.77      3.37 o 
   3   6  11        0.40        2.47      2.65 o 
   4   6  11        8.61       11.15      5.41 o 
   5   6  11        2.51        3.27      2.87 o 
   6   6  11       40.42       45.94      8.05 o 
  -9   7  11        0.95        1.54      4.00 o 
  -8   7  11        1.50        2.85      3.70 o 
  -7   7  11       35.65       41.96      5.48 o 
  -6   7  11       41.41       35.66      4.68 o 
  -5   7  11        0.13       -2.22      2.48 o 
  -4   7  11        8.04       16.12      4.13 o 
  -3   7  11       61.79       55.74      5.37 o 
  -2   7  11        1.03       -0.62      1.76 o 
  -1   7  11      267.70      271.46      9.70 o 
   0   7  11       20.13       25.65      3.41 o 
   1   7  11       32.50       37.89      3.63 o 
   2   7  11       18.17       27.74      5.18 o 
   3   7  11       11.95       13.65      3.57 o 
   4   7  11      121.41      128.62      9.23 o 
   5   7  11       18.29       20.23      4.69 o 
  -8   8  11        1.35        4.76      4.25 o 
  -7   8  11        1.56        3.13      2.89 o 
  -6   8  11       22.46       16.93      4.10 o 
  -5   8  11       12.03        8.92      5.40 o 
  -4   8  11       45.59       52.92      5.37 o 
  -3   8  11      101.18       99.65      6.73 o 
  -2   8  11      135.22      136.46      6.15 o 
  -1   8  11       13.81       10.89      3.07 o 
   0   8  11       85.22       78.20      6.06 o 
   1   8  11       70.87       80.79      5.44 o 
   2   8  11        1.25       -1.11      3.46 o 
   3   8  11       28.81       38.70      5.24 o 
   4   8  11       65.04       64.37      7.08 o 
   5   8  11        1.10       -1.17      3.04 o 
  -8   9  11       31.38       31.45      8.12 o 
  -7   9  11       16.58       15.65      5.48 o 
  -6   9  11        2.72        4.77      3.02 o 
  -5   9  11       17.36       12.80      3.90 o 
  -4   9  11        4.28        4.56      2.94 o 
  -3   9  11        0.34        7.19      3.01 o 
  -2   9  11       41.15       51.09      7.47 o 
  -1   9  11        2.93        3.69      2.31 o 
   0   9  11       27.93       35.66      3.65 o 
   1   9  11       35.45       40.05      4.24 o 
   2   9  11        6.10        3.07      2.80 o 
   3   9  11      133.78      141.10     10.02 o 
   4   9  11        4.24        8.33      3.76 o 
  -7  10  11        4.86        8.39      5.33 o 
  -6  10  11        5.65        0.70      2.77 o 
  -5  10  11       46.27       42.93      5.40 o 
  -4  10  11       28.30       28.68      7.00 o 
  -3  10  11        0.16       -0.81      2.40 o 
  -2  10  11        0.02       14.87     10.19 o 
  -1  10  11       16.56       13.71      3.61 o 
   0  10  11        5.24        3.34      2.19 o 
   1  10  11       48.97       62.07      6.24 o 
   2  10  11        0.97        0.94      2.57 o 
   3  10  11       73.63       88.31      7.90 o 
   4  10  11       21.49       37.55      9.21 o 
  -6  11  11        8.47        3.83      4.22 o 
  -5  11  11       38.12       46.59      6.27 o 
  -4  11  11       17.74       29.03      5.05 o 
  -3  11  11        2.36        3.76      3.45 o 
  -2  11  11        1.45        3.76      3.42 o 
  -1  11  11       86.02       79.94      7.42 o 
   0  11  11        6.20        3.78      3.88 o 
   1  11  11       38.68       42.62      5.56 o 
   2  11  11       45.12       32.03      5.13 o 
   3  11  11        7.00       20.36      6.94 o 
  -5  12  11        8.31        1.77      4.13 o 
  -4  12  11       97.31       75.51      7.68 o 
  -3  12  11        8.91        8.19      3.60 o 
  -2  12  11       63.51       69.49      7.45 o 
  -1  12  11        1.01        1.69      2.95 o 
   0  12  11       33.91       26.23      6.41 o 
   1  12  11        0.13       -2.46      3.51 o 
  -3  13  11        5.53        5.08      4.27 o 
  -2  13  11        4.58        4.97      4.16 o 
  -1  13  11        6.90        5.93      4.42 o 
 -10   0  12        2.45        0.66      5.57 o 
  -8   0  12      391.35      426.60     19.91 o 
  -6   0  12      120.09      133.37      7.31 o 
  -4   0  12       13.64       22.71      7.77 o 
  -2   0  12       37.69       40.23      5.60 o 
   0   0  12      377.41      347.51     25.01 o 
   2   0  12      331.40      313.53     28.45 o 
   4   0  12      165.71      153.16     12.59 o 
   6   0  12        0.13        4.44      6.76 o 
 -10   1  12       47.31       47.04      9.98 o 
  -9   1  12       65.04       57.72      6.38 o 
  -8   1  12        7.19       11.34      3.89 o 
  -7   1  12        7.01        8.49      2.69 o 
  -6   1  12       35.75       27.38      4.74 o 
  -5   1  12        8.16       18.83      4.64 o 
  -4   1  12        4.84        4.75      1.80 o 
  -3   1  12      191.75      186.55      8.04 o 
  -2   1  12        0.91        4.33      2.04 o 
  -1   1  12       22.13       21.08      3.03 o 
   0   1  12       24.55       32.07      3.85 o 
   1   1  12      238.37      234.55      9.57 o 
   2   1  12        0.00        2.75      2.09 o 
   3   1  12       23.65       21.65      3.77 o 
   4   1  12       51.72       48.02      6.43 o 
   5   1  12        1.10       -1.40      3.00 o 
   6   1  12       23.34       22.47      7.26 o 
 -10   2  12        7.67       11.09      8.54 o 
  -9   2  12        0.00        2.79      3.16 o 
  -8   2  12        5.06        8.98      3.63 o 
  -7   2  12       21.11       23.22      3.28 o 
  -6   2  12        0.25       -1.21      1.76 o 
  -5   2  12       25.56       32.80      4.11 o 
  -4   2  12        0.70       -0.98      1.54 o 
  -3   2  12       57.18       54.76      3.40 o 
  -2   2  12      124.49      128.58      7.54 o 
  -1   2  12      106.98      105.35      5.98 o 
   0   2  12      162.14      160.40      7.54 o 
   1   2  12       22.80       22.62      4.16 o 
   2   2  12      100.73       95.09      7.37 o 
   3   2  12       24.83       41.47      4.27 o 
   4   2  12        1.12       -2.17      2.24 o 
   5   2  12       50.99       58.14      7.55 o 
   6   2  12        7.12       20.19     18.49 o 
 -10   3  12       17.14       15.21      5.18 o 
  -9   3  12       18.84       24.44      5.04 o 
  -8   3  12       31.89       22.80      4.34 o 
  -7   3  12       28.68       41.83      6.06 o 
  -6   3  12       15.03       21.53      4.33 o 
  -5   3  12       49.33       48.48      3.63 o 
  -4   3  12       26.52       21.80      4.30 o 
  -3   3  12       96.75       94.33      4.66 o 
  -2   3  12       79.18       76.60      4.13 o 
  -1   3  12      485.64      457.90     12.11 o 
   0   3  12       72.17       68.48      8.70 o 
   1   3  12        6.34       14.78      5.16 o 
   2   3  12       38.42       49.60      3.67 o 
   3   3  12      101.11       95.71      5.70 o 
   4   3  12        0.01       12.54      6.19 o 
   5   3  12        3.84        8.88      4.55 o 
   6   3  12       37.14       47.12      8.95 o 
  -9   4  12        4.45        7.86      3.68 o 
  -8   4  12       82.99       81.93      8.03 o 
  -7   4  12      107.48      107.62      9.26 o 
  -6   4  12        3.10        4.56      2.14 o 
  -5   4  12       36.75       31.65      3.75 o 
  -4   4  12        0.07       -0.47      1.77 o 
  -3   4  12      129.83      140.48      5.98 o 
  -2   4  12       17.54       22.28      2.96 o 
  -1   4  12        1.30        2.93      2.08 o 
   0   4  12        5.35        5.77      2.28 o 
   1   4  12        5.44        4.94      2.18 o 
   2   4  12       46.59       48.19      4.04 o 
   3   4  12        7.42        9.39      2.84 o 
   4   4  12      143.94      135.71      8.50 o 
   5   4  12       62.53       55.73      8.37 o 
   6   4  12        4.12        6.43      5.22 o 
  -9   5  12       36.80       32.17      6.84 o 
  -8   5  12       24.67       27.34      4.98 o 
  -7   5  12       29.45       35.30      5.01 o 
  -6   5  12        0.27        0.40      2.02 o 
  -5   5  12       56.10       63.62      4.48 o 
  -4   5  12      375.51      376.33     12.36 o 
  -3   5  12       19.95       31.74      3.27 o 
  -2   5  12      529.12      495.73     15.37 o 
  -1   5  12        0.07        0.25      2.42 o 
   0   5  12      125.95      132.27      6.30 o 
   1   5  12       52.03       44.49      4.08 o 
   2   5  12        1.80        0.75      1.82 o 
   3   5  12        5.12        3.13      2.64 o 
   4   5  12       10.03        7.76      3.73 o 
   5   5  12       38.39       43.72      6.87 o 
  -9   6  12        2.89        1.88      3.86 o 
  -8   6  12        2.34        3.08      2.96 o 
  -7   6  12        8.11        3.47      4.37 o 
  -6   6  12       15.84       24.94      6.48 o 
  -5   6  12        7.99       14.65      4.06 o 
  -4   6  12       89.56       84.02      5.38 o 
  -3   6  12        1.73        0.73      1.61 o 
  -2   6  12      292.28      287.44     12.59 o 
  -1   6  12       65.60       59.08      4.49 o 
   0   6  12        0.01       -1.46      1.85 o 
   1   6  12       85.57       80.10      5.25 o 
   2   6  12       47.65       55.48      4.79 o 
   3   6  12       10.23       12.68      4.42 o 
   4   6  12       92.01      100.92      9.21 o 
   5   6  12       11.54       15.44      5.30 o 
  -8   7  12        9.88        8.11      5.03 o 
  -7   7  12        1.72        1.09      2.67 o 
  -6   7  12       26.36       39.35      6.21 o 
  -5   7  12        6.05        2.55      2.85 o 
  -4   7  12        3.35        1.89      2.54 o 
  -3   7  12       48.46       59.63      5.26 o 
  -2   7  12      185.60      178.56      9.12 o 
  -1   7  12       60.03       56.62      4.56 o 
   0   7  12       21.65       24.93      3.60 o 
   1   7  12       34.28       40.18      4.12 o 
   2   7  12       98.00      105.81      7.70 o 
   3   7  12        0.15       -1.82      3.16 o 
   4   7  12        0.04        0.18      2.21 o 
  -8   8  12        9.26        5.83      4.46 o 
  -7   8  12        2.74        2.93      2.93 o 
  -6   8  12       43.23       53.42      6.27 o 
  -5   8  12       21.43       20.42      4.35 o 
  -4   8  12        1.80       -0.49      2.22 o 
  -3   8  12      127.37      133.25      9.04 o 
  -2   8  12       38.97       49.59      4.60 o 
  -1   8  12        0.08        0.88      1.75 o 
   0   8  12        4.06        2.79      2.20 o 
   1   8  12        0.00        1.42      2.00 o 
   2   8  12       23.11       33.17      4.68 o 
   3   8  12        8.48       16.69      5.88 o 
   4   8  12       30.18       27.85      5.12 o 
  -7   9  12       52.83       48.22      8.25 o 
  -6   9  12       22.89       34.25      5.62 o 
  -5   9  12       16.97       24.98      5.72 o 
  -4   9  12       13.00       20.32      7.15 o 
  -3   9  12      119.44      113.09      8.41 o 
  -2   9  12       63.08       64.13      6.35 o 
  -1   9  12       28.36       26.31      3.48 o 
   0   9  12       28.45       29.47      4.55 o 
   1   9  12       12.36       10.69      3.46 o 
   2   9  12        7.10        9.43      3.97 o 
   3   9  12        0.14        2.29      2.92 o 
  -6  10  12        1.49        0.38      2.47 o 
  -5  10  12        6.04        3.05      3.14 o 
  -4  10  12       52.91       52.27      6.64 o 
  -3  10  12        0.65        1.13      2.74 o 
  -2  10  12        2.55        3.69      3.05 o 
  -1  10  12        2.85        1.05      3.80 o 
   0  10  12       10.08        8.16      2.92 o 
   1  10  12       18.13       23.48      4.74 o 
   2  10  12       52.82       78.49      8.08 o 
  -5  11  12        1.22        1.38      3.21 o 
  -4  11  12       11.11       11.82      3.92 o 
  -3  11  12        0.97        0.10      2.66 o 
  -2  11  12       14.30       12.25      4.01 o 
  -1  11  12       15.02       20.63      4.71 o 
   0  11  12        7.32        5.49      3.31 o 
   1  11  12        1.43        2.97      3.84 o 
  -3  12  12       24.05       19.43      5.24 o 
  -2  12  12        7.91       12.86      8.37 o 
  -1  12  12       30.80       21.59      5.83 o 
  -9   0  13        3.50        9.88      7.99 o 
  -7   0  13      118.43      113.65     10.90 o 
  -5   0  13      228.84      212.50     13.91 o 
  -3   0  13        2.89       19.97     10.40 o 
  -1   0  13      205.39      195.09     12.64 o 
   1   0  13       15.72       14.81      4.55 o 
   3   0  13       59.93       47.42      6.88 o 
   5   0  13      149.10      168.44     23.34 o 
  -9   1  13        0.43        0.76      3.33 o 
  -8   1  13        7.11        5.07      3.86 o 
  -7   1  13        1.65        2.75      2.82 o 
  -6   1  13       77.05       66.51      5.71 o 
  -5   1  13       75.57       88.05      6.28 o 
  -4   1  13        2.34        1.44      2.02 o 
  -3   1  13       95.83      108.67      6.78 o 
  -2   1  13       36.97       34.61      4.25 o 
  -1   1  13      124.84      121.98      7.88 o 
   0   1  13      120.38      120.74      8.63 o 
   1   1  13       70.42       65.47      5.32 o 
   2   1  13       18.23       23.74      3.70 o 
   3   1  13       73.56       56.96      5.33 o 
   4   1  13        7.58       10.64      4.76 o 
   5   1  13       46.50       56.08      9.92 o 
  -9   2  13        5.18        9.96      6.49 o 
  -8   2  13       25.97       17.89      6.04 o 
  -7   2  13      110.97      118.14      7.26 o 
  -6   2  13        1.78       -1.65      1.92 o 
  -5   2  13       14.13       19.47      4.09 o 
  -4   2  13        0.70       -0.41      3.02 o 
  -3   2  13       30.33       36.31      5.17 o 
  -2   2  13        0.01       10.43      5.92 o 
  -1   2  13        0.24        0.88      2.91 o 
   0   2  13        0.21        1.85      2.07 o 
   1   2  13       25.48       38.56      8.32 o 
   2   2  13       90.34       78.30      5.83 o 
   3   2  13       12.46       37.77      8.49 o 
   4   2  13        3.45        6.08      3.86 o 
   5   2  13       32.76       33.85      9.93 o 
  -9   3  13        0.45        9.55      6.71 o 
  -8   3  13       59.39       61.10      6.57 o 
  -7   3  13       12.57       10.56      3.29 o 
  -6   3  13        3.97        2.71      2.52 o 
  -5   3  13        6.94       12.10      5.27 o 
  -4   3  13       72.25       77.96      4.73 o 
  -3   3  13        0.67        1.88      1.78 o 
  -2   3  13        1.19        1.54      2.04 o 
  -1   3  13       74.42       80.80      6.02 o 
   0   3  13       29.34       26.70      3.71 o 
   1   3  13        9.66        8.82      2.96 o 
   2   3  13       43.02       42.62      4.75 o 
   3   3  13        5.44        9.05      2.96 o 
   4   3  13        9.93       18.23      4.79 o 
   5   3  13        0.74        0.68      2.98 o 
  -9   4  13        5.03        7.58      4.56 o 
  -8   4  13        2.50        1.38      2.78 o 
  -7   4  13        7.43        6.40      3.20 o 
  -6   4  13       19.14       22.20      3.84 o 
  -5   4  13        9.49       27.57      7.22 o 
  -4   4  13        2.97        5.81      2.33 o 
  -3   4  13      201.68      189.75      9.16 o 
  -2   4  13       61.68       61.14      4.41 o 
  -1   4  13       15.57       18.28      3.28 o 
   0   4  13       32.29       26.82      4.39 o 
   1   4  13        1.30        8.40      5.24 o 
   2   4  13      237.17      230.41     11.50 o 
   3   4  13       33.51       48.41      7.19 o 
   4   4  13       10.45        5.29      3.84 o 
   5   4  13        0.61       16.45      8.88 o 
  -9   5  13       15.75       13.62      8.03 o 
  -8   5  13        0.27        0.58      2.87 o 
  -7   5  13        1.35        2.21      2.68 o 
  -6   5  13       90.37       90.96      7.59 o 
  -5   5  13       15.26       25.08      4.57 o 
  -4   5  13        0.57       -0.54      3.24 o 
  -3   5  13      132.90      130.70      6.66 o 
  -2   5  13      130.73      107.76      6.55 o 
  -1   5  13      385.32      357.49     11.87 o 
   0   5  13        3.00        4.79      2.09 o 
   1   5  13       22.24       17.02      3.14 o 
   2   5  13        0.61       16.85      7.71 o 
   3   5  13       67.58       71.15      8.48 o 
   4   5  13       11.36       12.70      4.66 o 
  -8   6  13        1.38        6.47      4.64 o 
  -7   6  13       22.16       19.25      6.62 o 
  -6   6  13       10.30       12.17      3.66 o 
  -5   6  13      177.77      148.11      9.33 o 
  -4   6  13       40.16       49.10      5.28 o 
  -3   6  13      261.61      236.33      9.79 o 
  -2   6  13        2.40        5.26      2.17 o 
  -1   6  13        9.08        9.64      2.77 o 
   0   6  13       25.40       30.85      3.62 o 
   1   6  13        4.61        4.30      2.31 o 
   2   6  13       88.43       89.00      6.85 o 
   3   6  13        0.93       -1.19      5.54 o 
   4   6  13        1.43       -1.76      3.29 o 
  -8   7  13        7.03       -1.72      4.07 o 
  -7   7  13        6.76        4.94      3.51 o 
  -6   7  13       50.19       56.91      6.40 o 
  -5   7  13        0.91       -0.16      3.33 o 
  -4   7  13        6.16       14.26      4.96 o 
  -3   7  13      114.38       97.51      5.83 o 
  -2   7  13       10.95        7.63      2.39 o 
  -1   7  13       12.58        8.46      2.55 o 
   0   7  13        0.99        0.24      1.72 o 
   1   7  13        2.27        3.46      2.28 o 
   2   7  13        6.95       10.54      3.85 o 
   3   7  13       19.76       17.16      4.86 o 
   4   7  13       34.55       40.16      7.57 o 
  -7   8  13        5.03        1.07      2.87 o 
  -6   8  13       42.89       43.73      5.83 o 
  -5   8  13        3.23        0.89      2.71 o 
  -4   8  13       38.85       33.19      4.83 o 
  -3   8  13        4.73        3.88      2.79 o 
  -2   8  13       55.47       60.17      6.08 o 
  -1   8  13        4.05        5.02      2.45 o 
   0   8  13       15.52       14.82      4.14 o 
   1   8  13        0.99       23.95     15.09 o 
   2   8  13        0.12        7.42      6.11 o 
   3   8  13        0.09        4.16      3.74 o 
  -6   9  13        1.10        2.31      3.24 o 
  -5   9  13       30.68       30.16      5.34 o 
  -4   9  13        5.33        7.22      3.39 o 
  -3   9  13       39.26       36.83      5.39 o 
  -2   9  13       41.34       44.06      7.11 o 
  -1   9  13        3.56        2.63      2.87 o 
   0   9  13        0.75        1.11      2.80 o 
   1   9  13       18.07       21.27      5.04 o 
   2   9  13       11.30       11.58      4.05 o 
  -5  10  13       12.00       11.88      4.06 o 
  -4  10  13       19.33       11.56      4.17 o 
  -3  10  13        7.85        0.98      2.78 o 
  -2  10  13        4.50       -0.62      2.55 o 
  -1  10  13       20.57       23.65      6.43 o 
   0  10  13        9.39        7.88      4.11 o 
   1  10  13       10.59        9.21      4.89 o 
  -4  11  13        8.07        5.74      4.02 o 
  -3  11  13       11.19        9.04      4.17 o 
  -2  11  13        0.42       -1.68      2.92 o 
  -1  11  13       78.09       82.08     10.49 o 
  -8   0  14        0.07       -2.61      4.17 o 
  -6   0  14        4.54       -0.24      3.63 o 
  -4   0  14       12.85       21.38      7.81 o 
  -2   0  14       85.84       85.60      8.67 o 
   0   0  14      162.58      157.34     12.40 o 
   2   0  14       89.06       89.09      9.70 o 
   4   0  14       18.17       29.15     10.83 o 
  -9   1  14        4.08        0.13      7.56 o 
  -8   1  14        2.59        3.90      3.68 o 
  -7   1  14       33.47       48.15     11.43 o 
  -6   1  14        3.96        1.88      2.92 o 
  -5   1  14       15.26       26.67      4.57 o 
  -4   1  14        0.35        2.05      3.10 o 
  -3   1  14       31.28       43.37      6.49 o 
  -2   1  14        3.80        3.81      2.44 o 
  -1   1  14        0.23        0.72      2.10 o 
   0   1  14       17.16       24.05      4.15 o 
   1   1  14        0.08        5.68      2.95 o 
   2   1  14       22.02       25.51      4.98 o 
   3   1  14       18.99       20.18      3.83 o 
   4   1  14       46.21       41.29      6.93 o 
  -9   2  14        9.44        8.19      5.79 o 
  -8   2  14       10.55       13.90      5.65 o 
  -7   2  14       18.89       29.21      7.92 o 
  -6   2  14       18.27       30.19      7.43 o 
  -5   2  14        3.34        2.44      2.46 o 
  -4   2  14       35.63       43.16      5.24 o 
  -3   2  14       26.22       33.85      4.15 o 
  -2   2  14        5.23        6.97      2.79 o 
  -1   2  14        6.26        2.86      2.38 o 
   0   2  14        0.14       -1.24      2.16 o 
   1   2  14       71.40       69.74      6.25 o 
   2   2  14        0.84        1.77      2.38 o 
   3   2  14       17.73       20.15      8.51 o 
   4   2  14        0.10        0.41      2.98 o 
  -8   3  14       45.25       46.64      8.04 o 
  -7   3  14        0.08       -2.15      3.44 o 
  -6   3  14        5.37        3.95      3.00 o 
  -5   3  14       11.43       19.31      4.17 o 
  -4   3  14        4.70        5.16      3.03 o 
  -3   3  14       17.22       16.20      3.76 o 
  -2   3  14        0.82        2.90      2.36 o 
  -1   3  14       20.67       22.12      3.72 o 
   0   3  14       16.95       24.41      4.77 o 
   1   3  14       68.56       52.81      5.73 o 
   2   3  14       23.39       31.99      9.29 o 
   3   3  14        0.08        1.03      3.04 o 
   4   3  14       11.22       18.99      7.28 o 
  -8   4  14        0.29        0.66      3.24 o 
  -7   4  14        8.24        6.44      4.01 o 
  -6   4  14       41.63       47.32      7.52 o 
  -5   4  14        1.16        2.46      2.89 o 
  -4   4  14       83.40       97.49      7.34 o 
  -3   4  14       52.41       56.11     11.34 o 
  -2   4  14        0.58       -2.44      2.85 o 
  -1   4  14        1.73        3.00      2.49 o 
   0   4  14        3.83        6.11      2.93 o 
   1   4  14       54.04       67.48      6.02 o 
   2   4  14       86.81       80.13      6.82 o 
   3   4  14       72.59       76.70     12.64 o 
   4   4  14        2.12        8.30      4.35 o 
  -8   5  14       26.57       35.38      7.00 o 
  -7   5  14       19.72       19.03      6.16 o 
  -6   5  14      123.90      116.97     10.79 o 
  -5   5  14       48.83       50.69      7.26 o 
  -4   5  14      205.15      217.48     12.42 o 
  -3   5  14       11.85       24.65      8.30 o 
  -2   5  14        9.48       16.56      4.89 o 
  -1   5  14        2.04        1.16      2.33 o 
   0   5  14       49.77       64.98      6.78 o 
   1   5  14       10.46       11.07      3.54 o 
   2   5  14       12.59       16.37      5.38 o 
   3   5  14        0.00        2.88      3.55 o 
  -7   6  14        1.84        1.84      3.77 o 
  -6   6  14       20.63       31.28      7.33 o 
  -5   6  14        0.76        1.70      2.93 o 
  -4   6  14      496.37      496.96     21.15 o 
  -3   6  14       53.46       56.27      5.11 o 
  -2   6  14      233.93      212.27     10.76 o 
  -1   6  14       19.86       35.95      7.77 o 
   0   6  14        0.36        0.82      2.64 o 
   1   6  14        0.08       -3.58      3.58 o 
   2   6  14       75.80       71.04      8.11 o 
   3   6  14        0.10        2.87      3.74 o 
  -7   7  14       10.40        8.54      5.10 o 
  -6   7  14       30.89       31.38      5.46 o 
  -5   7  14       12.45       10.67      4.06 o 
  -4   7  14       40.98       45.40      6.53 o 
  -3   7  14        5.25        3.82      2.95 o 
  -2   7  14        0.29        1.09      1.99 o 
  -1   7  14        0.31        1.03      2.52 o 
   0   7  14        0.95        1.08      2.56 o 
   1   7  14        0.37        0.39      2.75 o 
   2   7  14        0.11        1.71      3.27 o 
  -6   8  14        0.02        2.26      3.66 o 
  -5   8  14       17.29       11.42      3.94 o 
  -4   8  14       20.40       15.11      4.37 o 
  -3   8  14       30.00       28.17      5.29 o 
  -2   8  14       33.98       26.45      4.58 o 
  -1   8  14        1.20        2.58      2.44 o 
   0   8  14        4.01        1.95      2.77 o 
   1   8  14        0.75       -2.05      3.19 o 
   2   8  14       50.79       57.15      7.92 o 
  -5   9  14       12.42        4.80      3.92 o 
  -4   9  14      134.99      117.54      9.82 o 
  -3   9  14        1.77        0.36      2.66 o 
  -2   9  14        0.06        0.41      2.56 o 
  -1   9  14        0.11        1.38      3.46 o 
   0   9  14        2.00       -1.83      4.20 o 
   1   9  14        0.32        2.78      4.91 o 
  -3  10  14        3.75        5.78      3.56 o 
  -2  10  14        0.56       -4.02      4.02 o 
  -1  10  14       17.15       21.45      7.23 o 
  -7   0  15       87.50       78.35     10.67 o 
  -5   0  15       55.15       63.38     10.45 o 
  -3   0  15       18.24       33.52      9.06 o 
  -1   0  15       55.94       64.14      8.45 o 
   1   0  15       71.27       64.58      8.64 o 
   3   0  15       34.52       56.53     13.48 o 
  -8   1  15       26.91       28.04      8.04 o 
  -7   1  15        5.75        6.07      4.28 o 
  -6   1  15        9.06       11.29      4.27 o 
  -5   1  15        3.07        1.37      2.58 o 
  -4   1  15        1.43        1.15      2.47 o 
  -3   1  15       73.93       68.17      7.39 o 
  -2   1  15        3.88        8.80      3.75 o 
  -1   1  15       80.08       77.39      7.31 o 
   0   1  15        7.03        8.81      3.92 o 
   1   1  15       21.80       16.03      6.08 o 
   2   1  15        0.29       11.82      4.21 o 
   3   1  15        3.99        6.44      4.12 o 
  -8   2  15       18.78       24.05      6.65 o 
  -7   2  15        0.17        5.64      5.07 o 
  -6   2  15       21.81       19.12      4.27 o 
  -5   2  15        0.89        0.07      2.31 o 
  -4   2  15       36.56       38.71      5.50 o 
  -3   2  15        7.87        8.50      3.38 o 
  -2   2  15        1.72        0.03      2.11 o 
  -1   2  15        0.16        4.69      2.76 o 
   0   2  15        7.06       10.89      3.63 o 
   1   2  15       32.86       27.34      4.37 o 
   2   2  15        5.04        4.38      3.29 o 
   3   2  15       13.56       21.81      7.27 o 
  -8   3  15        1.77       16.55     12.86 o 
  -7   3  15       28.04       24.70      6.66 o 
  -6   3  15       22.66       32.12      6.30 o 
  -5   3  15       19.89       12.00      3.62 o 
  -4   3  15       14.47       13.39      3.59 o 
  -3   3  15        8.54       10.55      3.26 o 
  -2   3  15       44.73       35.92      4.71 o 
  -1   3  15       12.73       23.93      4.12 o 
   0   3  15       23.31       20.99      4.13 o 
   1   3  15       10.59        2.86      2.88 o 
   2   3  15        0.05       10.80     10.16 o 
   3   3  15        0.09        7.29      4.18 o 
  -7   4  15       23.16       39.37     11.73 o 
  -6   4  15       95.64       82.52      9.61 o 
  -5   4  15       87.00       92.48      9.95 o 
  -4   4  15        0.05       -2.66      2.66 o 
  -3   4  15       37.32       50.93      6.40 o 
  -2   4  15        1.50        3.73      2.87 o 
  -1   4  15        0.64       -2.52      2.57 o 
   0   4  15       11.28       17.86      3.98 o 
   1   4  15       53.43       54.62      6.26 o 
   2   4  15        0.08       -3.99      3.99 o 
  -7   5  15       28.57       35.03      7.04 o 
  -6   5  15       54.73       43.56      7.66 o 
  -5   5  15      172.73      163.80     13.16 o 
  -4   5  15        5.27       -1.69      4.32 o 
  -3   5  15       51.65       46.88      5.78 o 
  -2   5  15        0.63        1.35      2.51 o 
  -1   5  15       22.79       28.80      4.66 o 
   0   5  15        7.16       24.27      7.88 o 
   1   5  15       72.73       97.27      8.45 o 
   2   5  15        1.86       -1.27      3.58 o 
  -6   6  15       13.80        9.46      4.97 o 
  -5   6  15       49.79       44.85      7.42 o 
  -4   6  15       35.42       38.96      7.20 o 
  -3   6  15        0.00        5.11      3.84 o 
  -2   6  15        0.15       -1.58      2.69 o 
  -1   6  15       10.58        8.68      3.60 o 
   0   6  15       24.57       35.92      6.08 o 
   1   6  15       61.87       58.41      7.75 o 
  -6   7  15       17.32       16.02      5.77 o 
  -5   7  15       11.66       19.45      9.80 o 
  -4   7  15       57.02       54.28      8.27 o 
  -3   7  15        3.52        1.60      3.32 o 
  -2   7  15       78.99       60.31      8.05 o 
  -1   7  15        0.34       -1.84      3.40 o 
   0   7  15        4.75       18.21      7.83 o 
   1   7  15       29.54       22.48      5.81 o 
  -4   8  15        9.33        5.90      4.48 o 
  -3   8  15        2.37        4.73      3.97 o 
  -2   8  15       50.44       54.29     11.79 o 
  -1   8  15       20.65       39.06      7.09 o 
   0   8  15        0.37        5.15      5.13 o 
  -6   0  16        1.90        5.21      4.80 o 
  -4   0  16       68.75       78.81     19.16 o 
  -2   0  16       61.85       45.75      8.06 o 
   0   0  16       46.89       37.52      7.35 o 
   2   0  16        1.29        2.48      4.59 o 
  -7   1  16        3.53       16.15     10.28 o 
  -6   1  16       14.53       13.61      4.25 o 
  -5   1  16        0.18        6.38      3.48 o 
  -4   1  16        8.39       15.18      7.08 o 
  -3   1  16        4.16        3.66      3.18 o 
  -2   1  16       61.76       60.42      6.29 o 
  -1   1  16        1.77       -0.16      2.32 o 
   0   1  16        3.38        2.96      2.92 o 
   1   1  16       11.52        8.14      3.98 o 
   2   1  16       65.77       96.75      8.37 o 
  -7   2  16       14.91       16.98      6.14 o 
  -6   2  16       42.23       43.66      9.74 o 
  -5   2  16        0.27        4.30      3.23 o 
  -4   2  16        6.54        8.79      3.99 o 
  -3   2  16       55.90       51.70      6.55 o 
  -2   2  16        0.38       -1.77      2.93 o 
  -1   2  16       25.42       24.65      5.50 o 
   0   2  16        2.80        1.64      3.06 o 
   1   2  16        7.42       10.34      4.88 o 
   2   2  16       10.32        5.34      5.05 o 
  -6   3  16        8.51        4.86      4.39 o 
  -5   3  16       12.51       13.29      5.11 o 
  -4   3  16        3.21        2.72      3.51 o 
  -3   3  16        0.19       -0.13      2.69 o 
  -2   3  16        4.80        3.49      2.97 o 
  -1   3  16       31.27       40.93      7.38 o 
   0   3  16       36.99       45.79      5.95 o 
   1   3  16        2.29        5.67      3.61 o 
  -6   4  16      113.56      110.60     11.78 o 
  -5   4  16       68.90       66.84     10.35 o 
  -4   4  16        9.34        7.53      4.20 o 
  -3   4  16       54.93       52.91      6.76 o 
  -2   4  16        1.37        0.74      2.47 o 
  -1   4  16        2.33        3.06      3.07 o 
   0   4  16       46.62       37.29      5.45 o 
   1   4  16        3.38        6.26      7.06 o 
  -5   5  16        3.65        5.20      4.35 o 
  -4   5  16       27.68       37.23      7.09 o 
  -3   5  16        3.89        8.18      4.65 o 
  -2   5  16        7.51        5.54      3.25 o 
  -1   5  16        0.94       -1.02      2.61 o 
   0   5  16        0.66        3.03      3.24 o 
  -5   6  16        2.09       -1.50      5.18 o 
  -4   6  16       27.44       12.72      6.28 o 
  -3   6  16       12.75       12.31      5.19 o 
  -2   6  16        9.68        5.37      4.34 o 
  -1   6  16        6.71        9.23      3.71 o 
  -5   0  17        1.54        5.33      4.77 o 
  -3   0  17        3.29        3.41      4.54 o 
  -1   0  17        1.02       -2.99      4.21 o 
  -5   1  17        0.67        2.28      3.24 o 
  -4   1  17        1.20       -1.70      3.02 o 
  -3   1  17       57.27       50.68      7.27 o 
  -2   1  17        2.14        1.86      2.96 o 
  -1   1  17        0.26       -0.59      2.56 o 
   0   1  17       16.23       23.14      7.06 o 
  -5   2  17        4.68        7.85      4.87 o 
  -4   2  17        4.00       17.45      6.36 o 
  -3   2  17       11.03        7.16      3.58 o 
  -2   2  17        4.65        3.04      3.00 o 
  -1   2  17       10.09       10.16      4.05 o 
  -4   3  17       15.61       20.71     12.72 o 
  -3   3  17        2.24        2.16      3.19 o 
  -2   3  17        6.45        5.80      3.43 o 
  -1   3  17        0.72       20.32     12.56 o 
  -3   4  17        0.00        3.75      4.11 o 
  -2   4  17       24.41       25.01      7.99 o 
                                                 
